# Supplementary material for: Comparative Analysis of Testicular Transcriptional and Translational Landscapes in Yak and Cattle–Yak: Implications for Hybrid Male Sterility
Source: Biomolecules. 2025 Jul 25;15(8):1080. doi: 10.3390/biom15081080 (PMC12383912; doi:10.3390/biom15081080)
Supplement: Supplementary file 1 [file biomolecules-15-01080-s001.zip]

Archive with 15 entries (11 files):
- biomolecules-3675083-Supplementary File/
- biomolecules-3675083-Supplementary File/biomolecules-3675083-Supplementary/
- biomolecules-3675083-Supplementary File/biomolecules-3675083-Supplementary/Supplementary Figure 1.tif
- biomolecules-3675083-Supplementary File/biomolecules-3675083-Supplementary/Supplementary Figure 2.tif
- biomolecules-3675083-Supplementary File/biomolecules-3675083-Supplementary/Supplementary Table.xls
- biomolecules-3675083-Supplementary File/biomolecules-3675083-Western blots/
- biomolecules-3675083-Supplementary File/biomolecules-3675083-Western blots/Western blots/
- biomolecules-3675083-Supplementary File/biomolecules-3675083-Western blots/Western blots/FTSJ1 Marker.png
- biomolecules-3675083-Supplementary File/biomolecules-3675083-Western blots/Western blots/FTSJ1.png
- biomolecules-3675083-Supplementary File/biomolecules-3675083-Western blots/Western blots/Gray analysis.xls
- biomolecules-3675083-Supplementary File/biomolecules-3675083-Western blots/Western blots/MEI1 Marker.png
- biomolecules-3675083-Supplementary File/biomolecules-3675083-Western blots/Western blots/MEI1.png
- biomolecules-3675083-Supplementary File/biomolecules-3675083-Western blots/Western blots/Protein molecular weight.pdf
- biomolecules-3675083-Supplementary File/biomolecules-3675083-Western blots/Western blots/β-Actin marker.png
- biomolecules-3675083-Supplementary File/biomolecules-3675083-Western blots/Western blots/β-Actin.png
