# Supplementary material for: Comparative Analysis of Testicular Transcriptional and Translational Landscapes in Yak and Cattle–Yak: Implications for Hybrid Male Sterility
Source: Biomolecules. 2025 Jul 25;15(8):1080. doi: 10.3390/biom15081080 (PMC12383912; doi:10.3390/biom15081080)
Supplement: Supplementary file 1 [file biomolecules-15-01080-s001.zip › biomolecules-3675083-Supplementary File/biomolecules-3675083-Supplementary/Supplementary Table.xls]

## Sheet: S1
Sample	Raw Reads Num	Clean Reads Num(%)	Read length	adapter(%)	low quality(%)	polyA(%)	N(%)
CY1	133420645	132375994 (99.22%)	150/150+150/150	514470 (0.77%)	15517 (0.01%)	0 (0%)	193 (0.0%)
CY2	111697528	110961186 (99.34%)	150/150+150/150	359382 (0.64%)	17557 (0.02%)	0 (0%)	22 (0.0%)
CY3	115711586	114697992 (99.12%)	150/150+150/150	499008 (0.86%)	15470 (0.01%)	0 (0%)	108 (0.0%)
Y1	98501992	97804876 (99.29%)	150/150+150/150	337068 (0.68%)	22675 (0.02%)	0 (0%)	304 (0.0%)
Y2	103662186	103126968 (99.48%)	150/150+150/150	259317 (0.5%)	16467 (0.02%)	0 (0%)	117 (0.0%)
Y3	98525590	97942748 (99.41%)	150/150+150/150	267800 (0.54%)	47138 (0.05%)	0 (0%)	105 (0.0%)

## Sheet: S2
Sample	All Reads Num	rRNA	tRNA	snoRNA	snRNA	miRNA	othersRNA
CY1	132375994	38743919 ( 29.27% )	140637(0.11%)	40697(0.03%)	122462(0.09%)	377384(0.29%)	5167386(3.90%)
CY2	110961186	35466415 ( 31.96% )	96318(0.09%)	45277(0.04%)	125891(0.11%)	412895(0.37%)	7151510(6.45%)
CY3	114697992	35392722 ( 30.86% )	164238(0.14%)	20264(0.02%)	129303(0.11%)	595528(0.52%)	6925044(6.04%)
Y1	97804876	13802506 ( 14.11% )	166044(0.17%)	34697(0.04%)	72277(0.07%)	246304(0.25%)	1117175(1.14%)
Y2	103126968	14956047 ( 14.50% )	120941(0.12%)	28880(0.03%)	61774(0.06%)	215556(0.21%)	1441061(1.40%)
Y3	97942748	11634609 ( 11.88% )	131530(0.13%)	27393(0.03%)	75564(0.08%)	192829(0.20%)	1445173(1.48%)

## Sheet: S3
Sample	Total Reads	Unmapped Reads	Unique Mapped Reads	Multiple Mapped reads	Mapping Ratio
CY1	79779218	3472403 (4.35%)	55450681 (69.51%)	20856134 (26.14%)	0.9565
CY2	60159529	3177825 (5.28%)	41249574 (68.57%)	15732130 (26.15%)	0.9472
CY3	59155750	2736577 (4.63%)	39762620 (67.22%)	16656553 (28.16%)	0.9537
Y1	79822261	16525401 (20.70%)	22926308 (28.72%)	40370552 (50.58%)	0.793
Y2	83445503	16022332 (19.20%)	25235565 (30.24%)	42187606 (50.56%)	0.808
Y3	81147857	16594238 (20.45%)	22324924 (27.51%)	42228695 (52.04%)	0.7955

## Sheet: S4
id	Y1_count	Y2_count	Y3_count	CY1_count	CY2_count	CY3_count	Y1_fpkm	Y2_fpkm	Y3_fpkm	CY1_fpkm	CY2_fpkm	CY3_fpkm	Y_mean	CY_mean	log2(fc)	PValue	FDR	Symbol	Description	KEGG_A_class	KEGG_B_class	Pathway	K_ID	GO Component	GO Function	GO Process	TF_family
ENSBGRG00000015697	45405	45492	33780	1223	736	921	1191.03	1188.03	970.01	7.69	5.52	7.35	1116.36	6.85333	-7.34778	0	0	ACE	angiotensin I converting enzyme [Source:HGNC Symbol;Acc:HGNC:2707]	Human Diseases;Human Diseases;Organismal Systems;Organismal Systems	Infectious disease: parasitic;Cardiovascular disease;Endocrine system;Endocrine system	ko05142//Chagas disease;ko05410//Hypertrophic cardiomyopathy;ko04924//Renin secretion;ko04614//Renin-angiotensin system	K01283;K01283;K01283;K01283	GO:0005615//extracellular space;GO:0005737//cytoplasm;GO:0005764//lysosome;GO:0005768//endosome;GO:0005886//plasma membrane;GO:0009897//external side of plasma membrane;GO:0016020//membrane;GO:0070062//extracellular exosome	GO:0004175//endopeptidase activity;GO:0008144//drug binding;GO:0008233//peptidase activity;GO:0008237//metallopeptidase activity;GO:0008238//exopeptidase activity;GO:0008240//tripeptidyl-peptidase activity;GO:0008241//peptidyl-dipeptidase activity;GO:0008270//zinc ion binding;GO:0031404//chloride ion binding;GO:0031434//mitogen-activated protein kinase kinase binding;GO:0031711//bradykinin recept…	GO:0001822//kidney development;GO:0002446//neutrophil mediated immunity;GO:0003081//regulation of systemic arterial blood pressure by renin-angiotensin;GO:0003084//positive regulation of systemic arterial blood pressure;GO:0006508//proteolysis;GO:0007283//spermatogenesis;GO:0008217//regulation of blood pressure;GO:0010608//posttranscriptional regulation of gene expression;GO:0010629//negative reg…	--
ENSBGRG00000025264	11888	12482	10604	96	65	54	538.3	563.07	524.07	1.47	1.36	1.13	541.813	1.32	-8.68111	0	0	GAPDHS	glyceraldehyde-3-phosphate dehydrogenase, spermatogenic [Source:HGNC Symbol;Acc:HGNC:24864]	Metabolism;Metabolism	Global and overview maps;Carbohydrate metabolism	ko01100//Metabolic pathways;ko00010//Glycolysis / Gluconeogenesis	K10705;K10705	-	GO:0016620//oxidoreductase activity, acting on the aldehyde or oxo group of donors, NAD or NADP as acceptor;GO:0050661//NADP binding;GO:0051287//NAD binding	GO:0006006//glucose metabolic process;GO:0055114//oxidation-reduction process	--
ENSBGRG00000020723	8247	7759	7097	176	79	99	262.42	245.96	246.49	1.89	1.15	1.47	251.623	1.50333	-7.38696	6.75279e-305	4.41678e-301	SPPL2C	signal peptide peptidase like 2C [Source:HGNC Symbol;Acc:HGNC:28902]	-	-	-	-	GO:0005789//endoplasmic reticulum membrane;GO:0016021//integral component of membrane;GO:0071458//integral component of cytoplasmic side of endoplasmic reticulum membrane;GO:0071556//integral component of lumenal side of endoplasmic reticulum membrane	GO:0004190//aspartic-type endopeptidase activity;GO:0042803//protein homodimerization activity	-	--
ENSBGRG00000018106	4318	3939	3657	314	201	222	337.98	309.46	315.83	8.32	7.51	8.36	321.09	8.06333	-5.31546	9.21613e-275	4.52097e-271	FAM71E1	family with sequence similarity 71 member E1 [Source:HGNC Symbol;Acc:HGNC:25107]	-	-	-	-	-	-	-	--
ENSBGRG00000023079	3393	3364	3028	185	185	155	108.15	106.82	105.34	1.99	2.72	2.29	106.77	2.33333	-5.51597	1.27917e-262	5.01998e-259	TSKS	testis specific serine kinase substrate [Source:HGNC Symbol;Acc:HGNC:30719]	-	-	-	-	GO:0005814//centriole	GO:0019901//protein kinase binding	GO:0010923//negative regulation of phosphatase activity	--
ENSBGRG00000019446	6638	6616	4072	91	70	66	232.55	230.91	155.71	1.08	1.13	1.07	206.39	1.09333	-7.5605	2.49889e-260	8.17222e-257	TULP2	TUB like protein 2 [Source:HGNC Symbol;Acc:HGNC:12424]	-	-	-	-	-	GO:0044877//macromolecular complex binding	-	Tub
ENSBGRG00000013020	10002	7888	9651	76	34	26	258.17	202.85	271.91	0.66	0.4	0.31	244.31	0.456667	-9.06336	4.83597e-260	1.35559e-256	-	XP_005897591.1 PREDICTED: disintegrin and metalloproteinase domain-containing protein 18 [Bos mutus]	-	-	-	-	-	GO:0004222//metalloendopeptidase activity;GO:0008237//metallopeptidase activity	GO:0006508//proteolysis	--
ENSBGRG00000018244	9253	9491	8168	259	166	110	88.21	90.14	85	0.83	0.73	0.48	87.7833	0.68	-7.01227	3.35388e-256	8.22623e-253	CHD5	chromodomain helicase DNA binding protein 5 [Source:HGNC Symbol;Acc:HGNC:16816]	-	-	-	-	GO:0005634//nucleus;GO:0005654//nucleoplasm;GO:0005829//cytosol;GO:0016607//nuclear speck	GO:0005524//ATP binding;GO:0061628//H3K27me3 modified histone binding	GO:0060850//regulation of transcription involved in cell fate commitment;GO:0098532//histone H3-K27 trimethylation	--
ENSBGRG00000001976	2502	3306	2783	66	76	61	165.18	217.51	200.56	1.47	2.31	1.86	194.417	1.88	-6.69228	2.27815e-245	4.96687e-242	TSSK6	testis specific serine kinase 6 [Source:HGNC Symbol;Acc:HGNC:30410]	-	-	-	-	-	GO:0000287//magnesium ion binding;GO:0004672//protein kinase activity;GO:0004674//protein serine/threonine kinase activity;GO:0005524//ATP binding;GO:0044877//macromolecular complex binding	GO:0006468//protein phosphorylation;GO:0018105//peptidyl-serine phosphorylation;GO:0035092//sperm chromatin condensation	--
ENSBGRG00000011092	12370	10707	13272	337	159	169	332.43	279.98	377.15	2.93	1.89	2.1	329.853	2.30667	-7.15987	2.07102e-237	4.06376e-234	TRIM36	tripartite motif containing 36 [Source:HGNC Symbol;Acc:HGNC:16280]	-	-	-	-	GO:0001669//acrosomal vesicle;GO:0005737//cytoplasm	GO:0004842//ubiquitin-protein transferase activity;GO:0005515//protein binding;GO:0008270//zinc ion binding;GO:0043014//alpha-tubulin binding	GO:0000281//mitotic cytokinesis;GO:0007051//spindle organization;GO:0007340//acrosome reaction;GO:0051726//regulation of cell cycle;GO:0070507//regulation of microtubule cytoskeleton organization	--
ENSBGRG00000015257	2017	2430	2049	37	14	26	78.6	94.34	87.15	0.49	0.25	0.47	86.6967	0.403333	-7.74786	5.97198e-236	1.06529e-232	ABHD16B	abhydrolase domain containing 16B [Source:HGNC Symbol;Acc:HGNC:16128]	-	-	-	-	-	-	-	--
ENSBGRG00000023839	7073	5254	4444	161	126	117	201.09	149.13	138.2	1.48	1.65	1.56	162.807	1.56333	-6.70239	2.34755e-229	3.83864e-226	SAMD4A	sterile alpha motif domain containing 4A [Source:HGNC Symbol;Acc:HGNC:23023]	-	-	-	-	GO:0001650//fibrillar center;GO:0005829//cytosol;GO:0030054//cell junction;GO:0045202//synapse	GO:0003723//RNA binding;GO:0005515//protein binding;GO:0030371//translation repressor activity	GO:0017148//negative regulation of translation;GO:0043488//regulation of mRNA stability;GO:0045727//positive regulation of translation	--
ENSBGRG00000001080	12217	13312	9158	867	609	525	223.54	242.67	182.9	5.55	5.19	4.7	216.37	5.14667	-5.39372	9.91858e-229	1.49709e-225	KIAA1324	KIAA1324 [Source:HGNC Symbol;Acc:HGNC:29618]	-	-	-	-	GO:0005764//lysosome;GO:0005770//late endosome;GO:0005802//trans-Golgi network;GO:0005886//plasma membrane;GO:0005887//integral component of plasma membrane	-	GO:0000045//autophagosome assembly;GO:0009267//cellular response to starvation;GO:0044090//positive regulation of vacuole organization;GO:2000786//positive regulation of autophagosome assembly	--
ENSBGRG00000013622	2292	2038	1779	41	27	21	43.6	38.62	36.94	0.26	0.24	0.18	39.72	0.226667	-7.45315	9.94158e-228	1.39338e-224	-	XP_027405358.1 uncharacterized protein C9orf131 homolog [Bos indicus x Bos taurus]	-	-	-	-	-	-	-	--
ENSBGRG00000008535	2664	2371	2324	125	114	79	33.14	29.39	31.56	0.53	0.65	0.46	31.3633	0.546667	-5.84227	2.8134e-219	3.6803e-216	MYOM2	myomesin 2 [Source:HGNC Symbol;Acc:HGNC:7614]	-	-	-	-	GO:0031430//M band	GO:0005515//protein binding;GO:0019900//kinase binding	GO:0006936//muscle contraction	--
ENSBGRG00000025038	2159	2190	1746	75	59	38	25.22	26.6	23.56	0.29	0.36	0.23	25.1267	0.293333	-6.42053	1.40063e-218	1.71769e-215	-	XP_010817655.2 ATP-binding cassette sub-family A member 3-like [Bos taurus]	Environmental Information Processing	Membrane transport	ko02010//ABC transporters	K05643	GO:0016021//integral component of membrane	GO:0005524//ATP binding;GO:0016887//ATPase activity;GO:0042626//ATPase activity, coupled to transmembrane movement of substances	GO:0055085//transmembrane transport	--
ENSBGRG00000008342	13753	18892	21514	238	252	303	562.45	771.93	956.93	3.26	4.69	5.79	763.77	4.58	-7.38165	3.12472e-214	3.60666e-211	-	ANN46374.1 membrane-bound immunoglobulin gamma3 heavy chain constant region, partial [Bos taurus]	Environmental Information Processing;Human Diseases;Environmental Information Processing;Human Diseases;Human Diseases;Human Diseases;Human Diseases;Environmental Information Processing;Human Diseases;Cellular Processes;Human Diseases;Environmental Information Processing;Human Diseases;Human Diseases;Organismal Systems;Organismal Systems;Human Diseases;Human Diseases;Human Diseases;Organismal Sys…	Signal transduction;Infectious disease: viral;Signal transduction;Cancer: overview;Immune disease;Infectious disease: bacterial;Infectious disease: bacterial;Signal transduction;Immune disease;Transport and catabolism;Infectious disease: bacterial;Signal transduction;Cardiovascular disease;Immune disease;Immune system;Immune system;Infectious disease: parasitic;Immune disease;Cardiovascular disea…	ko04151//PI3K-Akt signaling pathway;ko05169//Epstein-Barr virus infection;ko04020//Calcium signaling pathway;ko05202//Transcriptional misregulation in cancer;ko05322//Systemic lupus erythematosus;ko05130//Pathogenic Escherichia coli infection;ko05152//Tuberculosis;ko04064//NF-kappa B signaling pathway;ko05323//Rheumatoid arthritis;ko04145//Phagosome;ko05150//Staphylococcus aureus infection;ko0407…	K06856;K06856;K06856;K06856;K06856;K06856;K06856;K06856;K06856;K06856;K06856;K06856;K06856;K06856;K06856;K06856;K06856;K06856;K06856;K06856;K06856;K06856;K06856;K06856;K06856;K06856;K06856	-	-	-	--
ENSBGRG00000016724	4866	4607	5042	479	442	377	89.83	84.73	101.59	2.99	3.76	3.22	92.05	3.32333	-4.79171	1.94594e-213	2.12129e-210	CLMN	calmin [Source:HGNC Symbol;Acc:HGNC:19972]	-	-	-	-	GO:0005737//cytoplasm	GO:0005515//protein binding	GO:0008285//negative regulation of cell proliferation;GO:0031175//neuron projection development	--
ENSBGRG00000025645	1497	1959	1460	28	21	20	40.07	52.26	42.67	0.25	0.26	0.24	45	0.25	-7.49185	1.6964e-210	1.75194e-207	-	XP_010837161.1 PREDICTED: LOW QUALITY PROTEIN: ubiquitin carboxyl-terminal hydrolase 11-like [Bison bison bison]	-	-	-	-	-	GO:0036459//thiol-dependent ubiquitinyl hydrolase activity	GO:0006511//ubiquitin-dependent protein catabolic process;GO:0016579//protein deubiquitination	zf-MIZ
ENSBGRG00000022953	3733	2840	4292	60	44	37	364.81	276.51	457.82	1.98	1.98	1.67	366.38	1.87667	-7.60902	7.28288e-210	7.14524e-207	-	XP_027391816.1 protein FAM209A-like [Bos indicus x Bos taurus]	-	-	-	-	-	-	-	--
ENSBGRG00000026686	2539	2633	2082	96	53	42	199.77	206.67	179.1	2.56	1.92	1.53	195.18	2.00333	-6.60626	2.00501e-209	1.87344e-206	-	XP_027388149.1 cation channel sperm-associated protein subunit zeta isoform X1 [Bos indicus x Bos taurus]	-	-	-	-	GO:0036128//CatSper complex	-	GO:0030317//sperm motility;GO:0048240//sperm capacitation	--
ENSBGRG00000017850	2945	2989	2788	575	429	471	102.23	103.36	105.63	6.75	6.86	7.57	103.74	7.06	-3.87716	2.21787e-205	1.97814e-202	-	DAA27516.1 TPA: REX1, RNA exonuclease 1 homolog [Bos taurus]	Genetic Information Processing	Translation	ko03008//Ribosome biogenesis in eukaryotes	K14570	-	GO:0003676//nucleic acid binding	-	--
ENSBGRG00000005336	6383	5521	5334	446	248	241	123.54	106.46	112.63	2.89	2.21	2.16	114.21	2.42	-5.56054	1.05104e-202	8.96677e-200	KIF5C	kinesin family member 5C [Source:HGNC Symbol;Acc:HGNC:6325]	Human Diseases;Human Diseases;Cellular Processes;Organismal Systems	Neurodegenerative disease;Neurodegenerative disease;Transport and catabolism;Nervous system	ko05010//Alzheimer disease;ko05016//Huntington disease;ko04144//Endocytosis;ko04728//Dopaminergic synapse	K10396;K10396;K10396;K10396	GO:0005737//cytoplasm;GO:0035253//ciliary rootlet;GO:0043005//neuron projection;GO:0043025//neuronal cell body;GO:0044295//axonal growth cone	GO:0003777//microtubule motor activity;GO:0005524//ATP binding;GO:0008017//microtubule binding	GO:0007018//microtubule-based movement;GO:0008045//motor neuron axon guidance;GO:0051028//mRNA transport	--
ENSBGRG00000014166	4721	4668	3946	332	210	164	206.73	203.36	188.32	4.86	4.22	3.36	199.47	4.14667	-5.58808	2.69732e-202	2.20529e-199	CCDC113	coiled-coil domain containing 113 [Source:HGNC Symbol;Acc:HGNC:25002]	-	-	-	-	GO:0032991//macromolecular complex;GO:0034451//centriolar satellite	-	GO:0060271//cilium morphogenesis	--
ENSBGRG00000018450	434705	382419	195077	2872	3019	3120	29752.8	26076.8	14573.6	66.48	95.22	98.87	23467.7	86.8567	-8.07783	5.37979e-202	4.22249e-199	-	-	-	-	-	-	-	-	-	--
ENSBGRG00000010940	5983	5320	5564	90	29	33	293.62	260.11	298.05	1.49	0.66	0.75	283.927	0.966667	-8.19828	5.02517e-201	3.79246e-198	USP50	ubiquitin specific peptidase 50 [Source:HGNC Symbol;Acc:HGNC:20079]	-	-	-	-	-	GO:0019783//ubiquitin-like protein-specific protease activity;GO:0036459//thiol-dependent ubiquitinyl hydrolase activity	GO:0006511//ubiquitin-dependent protein catabolic process;GO:0016579//protein deubiquitination;GO:0032741//positive regulation of interleukin-18 production;GO:0035063//nuclear speck organization;GO:0050718//positive regulation of interleukin-1 beta secretion;GO:1900227//positive regulation of NLRP3 inflammasome complex assembly;GO:2001056//positive regulation of cysteine-type endopeptidase activi…	--
ENSBGRG00000020404	1542	1646	1647	31	35	17	67.34	71.08	79.41	0.44	0.68	0.33	72.61	0.483333	-7.23101	7.30205e-200	5.3067e-197	-	XP_025136490.1 uncharacterized protein LOC102412702 isoform X5 [Bubalus bubalis]	-	-	-	-	-	GO:0004864//protein phosphatase inhibitor activity	GO:0009966//regulation of signal transduction;GO:0043666//regulation of phosphoprotein phosphatase activity	--
ENSBGRG00000000361	10346	7917	9330	506	262	280	407.86	310.76	401.75	6.69	4.73	5.05	373.457	5.49	-6.08799	3.5446e-196	2.484e-193	SPATA6	spermatogenesis associated 6 [Source:HGNC Symbol;Acc:HGNC:18309]	-	-	-	-	GO:0097224//sperm connecting piece	GO:0032027//myosin light chain binding	GO:0007283//spermatogenesis;GO:0044458//motile cilium assembly	--
ENSBGRG00000009509	2717	3132	2217	34	12	10	322.78	370.7	287.48	1.37	0.66	0.55	326.987	0.86	-8.57068	4.01598e-195	2.71729e-192	TEX29	testis expressed 29 [Source:HGNC Symbol;Acc:HGNC:20370]	-	-	-	-	-	-	-	--
ENSBGRG00000006288	4945	4267	4678	114	68	131	265.67	228.37	274.33	2.07	1.83	3.25	256.123	2.38333	-6.74771	9.56159e-194	6.25392e-191	FBP2	fructose-bisphosphatase 2 [Source:HGNC Symbol;Acc:HGNC:3607]	Metabolism;Organismal Systems;Metabolism;Environmental Information Processing;Organismal Systems;Metabolism;Metabolism;Metabolism	Global and overview maps;Endocrine system;Global and overview maps;Signal transduction;Endocrine system;Carbohydrate metabolism;Carbohydrate metabolism;Carbohydrate metabolism	ko01100//Metabolic pathways;ko04910//Insulin signaling pathway;ko01200//Carbon metabolism;ko04152//AMPK signaling pathway;ko04922//Glucagon signaling pathway;ko00010//Glycolysis / Gluconeogenesis;ko00051//Fructose and mannose metabolism;ko00030//Pentose phosphate pathway	K03841;K03841;K03841;K03841;K03841;K03841;K03841;K03841	GO:0005654//nucleoplasm;GO:0005886//plasma membrane	GO:0016791//phosphatase activity;GO:0042132//fructose 1,6-bisphosphate 1-phosphatase activity;GO:0042578//phosphoric ester hydrolase activity;GO:0042802//identical protein binding	GO:0005975//carbohydrate metabolic process	--
ENSBGRG00000009332	7168	6392	5216	159	91	57	304.51	270.56	241.91	2.29	1.78	1.12	272.327	1.73	-7.29842	1.46751e-192	9.28885e-190	TEKT2	tektin 2 [Source:HGNC Symbol;Acc:HGNC:11725]	-	-	-	-	GO:0005815//microtubule organizing center	-	GO:0030317//sperm motility;GO:0036159//inner dynein arm assembly	--
ENSBGRG00000020297	1542	1865	1349	64	45	31	44.63	54.63	44.31	0.96	0.63	0.57	47.8567	0.72	-6.05458	4.36816e-190	2.6785e-187	PRX	periaxin [Source:HGNC Symbol;Acc:HGNC:13797]	-	-	-	-	GO:0005634//nucleus;GO:0005737//cytoplasm	GO:0004672//protein kinase activity;GO:0005515//protein binding;GO:0005524//ATP binding	GO:0006468//protein phosphorylation	--
ENSBGRG00000001565	3789	3818	3253	78	28	69	208.33	209.14	195.23	1.49	0.75	1.85	204.233	1.36333	-7.22694	1.56024e-188	9.2773e-186	-	XP_005903083.1 PREDICTED: aquaporin-7 [Bos mutus]	Organismal Systems;Organismal Systems	Endocrine system;Endocrine system	ko03320//PPAR signaling pathway;ko04923//Regulation of lipolysis in adipocytes	K08771;K08771	GO:0005811//lipid particle;GO:0005887//integral component of plasma membrane;GO:0016020//membrane	GO:0015267//channel activity	GO:0015793//glycerol transport;GO:0055085//transmembrane transport;GO:0070295//renal water absorption	--
ENSBGRG00000013598	1146	1083	1001	41	30	25	87.73	82.6	83.65	1.06	1.06	0.89	84.66	1.00333	-6.39881	1.47726e-187	8.52554e-185	OTUB2	OTU deubiquitinase, ubiquitin aldehyde binding 2 [Source:HGNC Symbol;Acc:HGNC:20351]	-	-	-	-	-	GO:0004843//thiol-dependent ubiquitin-specific protease activity;GO:0016787//hydrolase activity	GO:0016579//protein deubiquitination;GO:0035871//protein K11-linked deubiquitination;GO:0070536//protein K63-linked deubiquitination;GO:0071108//protein K48-linked deubiquitination	--
ENSBGRG00000007407	2444	1857	1878	107	86	89	206.93	156.73	173.48	3.3	3.63	3.77	179.047	3.56667	-5.64962	1.95353e-187	1.09521e-184	AK1	adenylate kinase 1 [Source:HGNC Symbol;Acc:HGNC:361]	Metabolism;Metabolism;Metabolism	Global and overview maps;Nucleotide metabolism;Metabolism of cofactors and vitamins	ko01100//Metabolic pathways;ko00230//Purine metabolism;ko00730//Thiamine metabolism	K00939;K00939;K00939	GO:0001520//outer dense fiber;GO:0005737//cytoplasm;GO:0005829//cytosol;GO:0005886//plasma membrane;GO:0036126//sperm flagellum	GO:0004017//adenylate kinase activity;GO:0004550//nucleoside diphosphate kinase activity;GO:0005524//ATP binding;GO:0019205//nucleobase-containing compound kinase activity	GO:0006139//nucleobase-containing compound metabolic process;GO:0007050//cell cycle arrest;GO:0009142//nucleoside triphosphate biosynthetic process;GO:0046034//ATP metabolic process	--
ENSBGRG00000015588	3873	3946	4146	401	231	212	136.19	138.24	159.13	4.77	3.74	3.45	144.52	3.98667	-5.17994	1.52726e-185	8.32444e-183	DRC3	dynein regulatory complex subunit 3 [Source:HGNC Symbol;Acc:HGNC:25384]	-	-	-	-	GO:0005737//cytoplasm;GO:0005930//axoneme	GO:0005515//protein binding	-	--
ENSBGRG00000015099	2326	2396	2119	203	106	107	28.94	29.7	28.77	0.85	0.61	0.62	29.1367	0.693333	-5.39314	1.21351e-183	6.43552e-181	EFCAB6	EF-hand calcium binding domain 6 [Source:HGNC Symbol;Acc:HGNC:24204]	-	-	-	-	GO:0005654//nucleoplasm	GO:0005509//calcium ion binding	-	--
ENSBGRG00000019021	3204	3587	2206	52	22	20	24.54	27.37	18.44	0.13	0.08	0.07	23.45	0.0933333	-7.97298	3.47989e-183	1.79691e-180	ZAN	zonadhesin (gene/pseudogene) [Source:HGNC Symbol;Acc:HGNC:12857]	-	-	-	-	GO:0016020//membrane	GO:0005515//protein binding	-	--
ENSBGRG00000011566	1855	1716	1419	15	10	14	77.27	71.21	64.52	0.21	0.19	0.27	71	0.223333	-8.31248	1.75872e-182	8.84861e-180	SPAG4	sperm associated antigen 4 [Source:HGNC Symbol;Acc:HGNC:11214]	-	-	-	-	-	-	-	--
ENSBGRG00000013744	4139	3705	2880	165	81	81	180.86	161.29	137.36	2.44	1.63	1.64	159.837	1.90333	-6.39193	1.11604e-181	5.47471e-179	TEKT1	tektin 1 [Source:HGNC Symbol;Acc:HGNC:15534]	-	-	-	-	-	-	-	--
ENSBGRG00000001556	5097	5339	4376	91	65	26	302.44	315.62	283.42	1.83	1.78	0.71	300.493	1.44	-7.70512	1.13964e-179	5.45415e-177	C1orf56	chromosome 1 open reading frame 56 [Source:HGNC Symbol;Acc:HGNC:26045]	-	-	-	-	-	-	GO:0042127//regulation of cell proliferation	--
ENSBGRG00000017307	7941	6237	7023	314	131	191	228.24	178.61	220.34	3.05	1.74	2.54	209.063	2.44333	-6.41895	3.56804e-176	1.66695e-173	HSPA1L	heat shock protein family A (Hsp70) member 1 like [Source:HGNC Symbol;Acc:HGNC:5234]	Environmental Information Processing;Cellular Processes;Human Diseases;Genetic Information Processing;Genetic Information Processing;Organismal Systems;Organismal Systems;Human Diseases;Human Diseases;Organismal Systems	Signal transduction;Transport and catabolism;Infectious disease: viral;Folding, sorting and degradation;Transcription;Endocrine system;Immune system;Infectious disease: parasitic;Infectious disease: bacterial;Aging	ko04010//MAPK signaling pathway;ko04144//Endocytosis;ko05162//Measles;ko04141//Protein processing in endoplasmic reticulum;ko03040//Spliceosome;ko04915//Estrogen signaling pathway;ko04612//Antigen processing and presentation;ko05145//Toxoplasmosis;ko05134//Legionellosis;ko04213//Longevity regulating pathway - multiple species	K03283;K03283;K03283;K03283;K03283;K03283;K03283;K03283;K03283;K03283	GO:0002199//zona pellucida receptor complex;GO:0005829//cytosol;GO:0008180//COP9 signalosome;GO:0044297//cell body	GO:0031072//heat shock protein binding;GO:0031625//ubiquitin protein ligase binding;GO:0051082//unfolded protein binding	GO:0007339//binding of sperm to zona pellucida;GO:0042026//protein refolding;GO:1903955//positive regulation of protein targeting to mitochondrion	--
ENSBGRG00000009382	3763	3675	2785	506	380	391	68.47	75.12	57.73	3.5	3.98	3.84	67.1067	3.77333	-4.15254	2.28921e-170	1.04462e-167	ZSCAN20	zinc finger and SCAN domain containing 20 [Source:HGNC Symbol;Acc:HGNC:13093]	-	-	-	-	-	GO:0003676//nucleic acid binding;GO:0003700//transcription factor activity, sequence-specific DNA binding	GO:0006355//regulation of transcription, DNA-templated	zf-C2H2
ENSBGRG00000024835	2140	2313	2300	35	10	8	25.12	27.05	29.47	0.14	0.05	0.04	27.2133	0.0766667	-8.4715	2.09039e-168	9.3222e-166	MROH2B	maestro heat like repeat family member 2B [Source:HGNC Symbol;Acc:HGNC:26857]	-	-	-	-	GO:0001669//acrosomal vesicle;GO:0005737//cytoplasm;GO:0036126//sperm flagellum;GO:0097225//sperm midpiece	-	GO:0010737//protein kinase A signaling	--
ENSBGRG00000014897	1288	1249	993	63	40	33	69.19	66.85	58.23	1.14	0.99	0.82	64.7567	0.983333	-6.0412	1.87414e-167	8.17207e-165	ARMC12	armadillo repeat containing 12 [Source:HGNC Symbol;Acc:HGNC:21099]	-	-	-	-	-	-	-	--
ENSBGRG00000015688	2090	1875	1951	41	57	27	214.51	191.66	219.15	1.45	2.34	1.26	208.44	1.68333	-6.95217	2.32372e-165	9.91219e-163	SPACA9	sperm acrosome associated 9 [Source:HGNC Symbol;Acc:HGNC:1367]	-	-	-	-	GO:0001669//acrosomal vesicle;GO:0005737//cytoplasm;GO:0005881//cytoplasmic microtubule;GO:0036064//ciliary basal body	GO:0048306//calcium-dependent protein binding	-	--
ENSBGRG00000022908	9797	11494	6539	167	80	53	597.72	698.48	434.92	3.69	2.25	1.57	577.04	2.50333	-7.84868	3.57282e-165	1.49161e-162	SPACA1	sperm acrosome associated 1 [Source:HGNC Symbol;Acc:HGNC:14967]	-	-	-	-	GO:0002080//acrosomal membrane	-	GO:0001675//acrosome assembly;GO:0007283//spermatogenesis	--
ENSBGRG00000018655	1910	1782	1256	39	27	17	78.69	73.14	56.48	0.54	0.51	0.32	69.4367	0.456667	-7.24841	3.93927e-165	1.61034e-162	-	XP_014338055.1 PREDICTED: uncharacterized protein C9orf50 homolog [Bos mutus]	-	-	-	-	-	-	-	--
ENSBGRG00000021899	2279	2379	2413	321	180	238	170.29	177.07	196.79	8.12	6.21	8.25	181.383	7.52667	-4.59089	1.26664e-163	5.07224e-161	GSTT4	glutathione S-transferase theta 4 [Source:HGNC Symbol;Acc:HGNC:26930]	Metabolism;Human Diseases;Human Diseases;Human Diseases;Organismal Systems;Human Diseases;Metabolism;Human Diseases;Metabolism;Metabolism;Metabolism	Global and overview maps;Cancer: overview;Cancer: specific types;Cardiovascular disease;Aging;Drug resistance: antineoplastic;Xenobiotics biodegradation and metabolism;Cancer: overview;Metabolism of other amino acids;Xenobiotics biodegradation and metabolism;Xenobiotics biodegradation and metabolism	ko01100//Metabolic pathways;ko05200//Pathways in cancer;ko05225//Hepatocellular carcinoma;ko05418//Fluid shear stress and atherosclerosis;ko04212//Longevity regulating pathway - worm;ko01524//Platinum drug resistance;ko00983//Drug metabolism - other enzymes;ko05204//Chemical carcinogenesis - DNA adducts;ko00480//Glutathione metabolism;ko00980//Metabolism of xenobiotics by cytochrome P450;ko00982/…	K00799;K00799;K00799;K00799;K00799;K00799;K00799;K00799;K00799;K00799;K00799	-	GO:0005515//protein binding	-	--
ENSBGRG00000013989	2540	2788	1886	45	19	12	36.13	39.51	29.29	0.22	0.12	0.08	34.9767	0.14	-7.96482	1.55486e-163	6.10189e-161	-	XP_005906930.1 PREDICTED: spermatogenesis-associated protein 31D1 [Bos mutus]	-	-	-	-	-	-	-	--
ENSBGRG00000005072	2555	2206	1702	25	12	6	273.99	235.68	199.22	0.91	0.59	0.3	236.297	0.6	-8.62142	2.47176e-163	9.50996e-161	CFAP97D1	CFAP97 domain containing 1 [Source:HGNC Symbol;Acc:HGNC:37241]	-	-	-	-	-	-	-	--
ENSBGRG00000024940	852	843	876	33	28	22	30.89	30.45	34.66	0.4	0.47	0.37	32	0.413333	-6.27462	3.0905e-161	1.16619e-158	BTBD16	BTB domain containing 16 [Source:HGNC Symbol;Acc:HGNC:26340]	-	-	-	-	-	-	-	--
ENSBGRG00000006299	1755	1621	1430	256	200	185	259.52	238.81	230.81	12.8	13.63	12.67	243.047	13.0333	-4.22096	1.20342e-159	4.45539e-157	THSD8	thrombospondin type 1 domain containing 8 [Source:HGNC Symbol;Acc:HGNC:53785]	-	-	-	-	-	-	-	--
ENSBGRG00000013741	2513	2187	2129	84	52	28	53.69	46.65	48.68	0.63	0.55	0.3	49.6733	0.493333	-6.65376	2.6471e-159	9.61879e-157	SLC26A8	solute carrier family 26 member 8 [Source:HGNC Symbol;Acc:HGNC:14468]	-	-	-	-	GO:0005886//plasma membrane;GO:0016020//membrane;GO:0016021//integral component of membrane	GO:0005254//chloride channel activity;GO:0008271//secondary active sulfate transmembrane transporter activity;GO:0008509//anion transmembrane transporter activity;GO:0015116//sulfate transmembrane transporter activity;GO:0019531//oxalate transmembrane transporter activity	GO:0006820//anion transport;GO:0006821//chloride transport;GO:0008272//sulfate transport;GO:0019532//oxalate transport;GO:0030317//sperm motility;GO:0048240//sperm capacitation;GO:0055085//transmembrane transport	--
ENSBGRG00000015073	1876	1789	1328	158	117	126	23.96	22.69	18.51	0.7	0.76	0.8	21.72	0.753333	-4.84959	2.00895e-158	7.16721e-156	ADGRL3	adhesion G protein-coupled receptor L3 [Source:HGNC Symbol;Acc:HGNC:20974]	-	-	-	-	GO:0005887//integral component of plasma membrane;GO:0005911//cell-cell junction;GO:0016020//membrane;GO:0016021//integral component of membrane;GO:0030424//axon	GO:0004888//transmembrane signaling receptor activity;GO:0004930//G-protein coupled receptor activity;GO:0005509//calcium ion binding;GO:0030246//carbohydrate binding	GO:0001764//neuron migration;GO:0007166//cell surface receptor signaling pathway;GO:0007186//G-protein coupled receptor signaling pathway;GO:0007416//synapse assembly;GO:0031987//locomotion involved in locomotory behavior;GO:0042220//response to cocaine;GO:0050808//synapse organization;GO:0051965//positive regulation of synapse assembly;GO:0098742//cell-cell adhesion via plasma-membrane adhesion …	--
ENSBGRG00000021406	1659	1400	1508	184	120	130	41.17	34.52	46.84	2.24	1.53	2.99	40.8433	2.25333	-4.17997	2.14186e-158	7.50493e-156	PMFBP1	polyamine modulated factor 1 binding protein 1 [Source:HGNC Symbol;Acc:HGNC:17728]	-	-	-	-	GO:0005737//cytoplasm;GO:0097224//sperm connecting piece	-	GO:0007283//spermatogenesis	--
ENSBGRG00000023549	5887	5286	5443	459	247	206	27.83	24.89	28.08	0.73	0.55	0.47	26.9333	0.583333	-5.52893	5.06061e-158	1.74209e-155	-	XP_010849936.1 PREDICTED: dynein heavy chain 12, axonemal isoform X1 [Bison bison bison]	Human Diseases	Neurodegenerative disease	ko05016//Huntington disease	K10408	GO:0030286//dynein complex	GO:0003777//microtubule motor activity;GO:0005524//ATP binding	GO:0007018//microtubule-based movement	--
ENSBGRG00000016730	1832	1887	1723	347	272	314	176.1	180.89	180.87	11.29	12.06	13.95	179.287	12.4333	-3.84998	1.09788e-156	3.71424e-154	REEP6	receptor accessory protein 6 [Source:HGNC Symbol;Acc:HGNC:30078]	-	-	-	-	GO:0001917//photoreceptor inner segment;GO:0005783//endoplasmic reticulum;GO:0005789//endoplasmic reticulum membrane;GO:0044317//rod spherule;GO:0045177//apical part of cell	-	GO:0032386//regulation of intracellular transport;GO:0050908//detection of light stimulus involved in visual perception	--
ENSBGRG00000015788	6353	5898	6136	87	19	30	1218.39	1126.92	1284.46	5.64	1.68	2.66	1209.92	3.32667	-8.50662	1.23006e-155	4.09087e-153	-	XP_005888286.1 PREDICTED: diazepam-binding inhibitor-like 5 isoform X3 [Bos mutus]	Organismal Systems	Endocrine system	ko03320//PPAR signaling pathway	K08762	-	GO:0000062//fatty-acyl-CoA binding	-	--
ENSBGRG00000013188	4059	3699	4108	238	140	95	307.29	281.97	342.77	6.23	5.09	3.43	310.677	4.91667	-5.98159	9.47305e-155	3.098e-152	PEBP4	phosphatidylethanolamine binding protein 4 [Source:HGNC Symbol;Acc:HGNC:28319]	-	-	-	-	-	-	-	--
ENSBGRG00000000656	1211	1461	992	24	15	9	116.25	141.04	91.71	0.85	0.71	0.45	116.333	0.67	-7.43989	3.17687e-153	1.02191e-150	C9orf135	chromosome 9 open reading frame 135 [Source:HGNC Symbol;Acc:HGNC:31422]	-	-	-	-	GO:0005737//cytoplasm;GO:0005886//plasma membrane	-	-	--
ENSBGRG00000001910	4012	3453	2893	178	89	72	335.89	288.09	264.41	5.04	3.42	2.76	296.13	3.74	-6.30705	8.06458e-153	2.55231e-150	IZUMO4	IZUMO family member 4 [Source:HGNC Symbol;Acc:HGNC:26950]	-	-	-	-	-	-	-	--
ENSBGRG00000019032	1205	1424	1197	35	20	45	61.22	72.08	66.38	0.6	0.47	1.06	66.56	0.71	-6.55069	1.8172e-152	5.65987e-150	TSSK1B	testis specific serine kinase 1B [Source:HGNC Symbol;Acc:HGNC:14968]	-	-	-	-	GO:0031514//motile cilium	GO:0000287//magnesium ion binding;GO:0004672//protein kinase activity;GO:0004674//protein serine/threonine kinase activity;GO:0005524//ATP binding;GO:0044877//macromolecular complex binding	GO:0006468//protein phosphorylation;GO:0007286//spermatid development;GO:0018105//peptidyl-serine phosphorylation	--
ENSBGRG00000015551	1503	1425	1114	55	45	24	105.71	99.86	85.47	1.4	1.45	0.93	97.0133	1.26	-6.26669	2.63715e-151	8.08534e-149	PACRG	parkin coregulated [Source:HGNC Symbol;Acc:HGNC:19152]	-	-	-	-	GO:0005829//cytosol;GO:0005929//cilium;GO:0031982//vesicle;GO:0043005//neuron projection;GO:0044297//cell body;GO:0097225//sperm midpiece	GO:0001664//G-protein coupled receptor binding;GO:0003779//actin binding;GO:0030544//Hsp70 protein binding;GO:0031072//heat shock protein binding;GO:0031625//ubiquitin protein ligase binding;GO:0043014//alpha-tubulin binding;GO:0048487//beta-tubulin binding;GO:0051087//chaperone binding;GO:0051879//Hsp90 protein binding	GO:0007286//spermatid development;GO:0060548//negative regulation of cell death	--
ENSBGRG00000007456	1912	1630	2101	20	9	4	245.86	208.82	294.88	0.87	0.53	0.24	249.853	0.546667	-8.8362	8.90192e-151	2.68728e-148	CSTL1	cystatin like 1 [Source:HGNC Symbol;Acc:HGNC:15958]	-	-	-	-	-	GO:0004869//cysteine-type endopeptidase inhibitor activity	-	--
ENSBGRG00000014731	1147	990	880	33	17	17	40.18	34.55	33.65	0.39	0.27	0.28	36.1267	0.313333	-6.84922	1.20857e-150	3.59312e-148	ERICH6	glutamate rich 6 [Source:HGNC Symbol;Acc:HGNC:28602]	-	-	-	-	-	-	-	--
ENSBGRG00000025633	1021	1202	941	55	29	52	26.31	30.79	26.3	0.49	0.33	0.61	27.8	0.476667	-5.86596	5.87559e-150	1.72076e-147	ZMYND15	zinc finger MYND-type containing 15 [Source:HGNC Symbol;Acc:HGNC:20997]	-	-	-	-	GO:0005634//nucleus;GO:0005737//cytoplasm	GO:0042826//histone deacetylase binding	GO:0007286//spermatid development;GO:0045892//negative regulation of transcription, DNA-templated	--
ENSBGRG00000000827	2791	2685	2067	83	29	31	134.85	129.39	109.01	1.36	0.65	0.7	124.417	0.903333	-7.10571	8.96136e-150	2.58588e-147	RIBC2	RIB43A domain with coiled-coils 2 [Source:HGNC Symbol;Acc:HGNC:13241]	-	-	-	-	-	-	-	--
ENSBGRG00000026810	1796	1740	1611	301	251	199	26.71	25.83	26.23	1.54	1.72	1.36	26.2567	1.54	-4.09168	1.51238e-149	4.30086e-147	VWA3B	von Willebrand factor A domain containing 3B [Source:HGNC Symbol;Acc:HGNC:28385]	-	-	-	-	GO:0005654//nucleoplasm;GO:0005829//cytosol	-	-	--
ENSBGRG00000003241	2037	2284	1751	380	311	330	59.51	65.08	55.55	2.8	3.14	3.68	60.0467	3.20667	-4.22694	3.4426e-149	9.65009e-147	PDE4A	phosphodiesterase 4A [Source:HGNC Symbol;Acc:HGNC:8780]	Metabolism;Environmental Information Processing;Metabolism;Organismal Systems;Human Diseases	Global and overview maps;Signal transduction;Nucleotide metabolism;Endocrine system;Substance dependence	ko01100//Metabolic pathways;ko04024//cAMP signaling pathway;ko00230//Purine metabolism;ko04928//Parathyroid hormone synthesis, secretion and action;ko05032//Morphine addiction	K13293;K13293;K13293;K13293;K13293	GO:0005654//nucleoplasm;GO:0005737//cytoplasm;GO:0005829//cytosol;GO:0005886//plasma membrane;GO:0016020//membrane;GO:0048471//perinuclear region of cytoplasm	GO:0004114//3',5'-cyclic-nucleotide phosphodiesterase activity;GO:0004115//3',5'-cyclic-AMP phosphodiesterase activity;GO:0008081//phosphoric diester hydrolase activity;GO:0030552//cAMP binding	GO:0007165//signal transduction;GO:0007608//sensory perception of smell;GO:0010738//regulation of protein kinase A signaling;GO:0035690//cellular response to drug;GO:0043949//regulation of cAMP-mediated signaling	--
ENSBGRG00000016982	146	156	106	7844	6364	6621	2.59	3.2	2.08	47.75	52.8	55.17	2.62333	51.9067	4.30645	5.62741e-149	1.55523e-146	-	XP_031798321.1 acyl-coenzyme A synthetase ACSM4, mitochondrial isoform X1 [Sarcophilus harrisii]	Metabolism;Metabolism;Metabolism	Global and overview maps;Carbohydrate metabolism;Metabolism of cofactors and vitamins	ko01100//Metabolic pathways;ko00650//Butanoate metabolism;ko00785//Lipoic acid metabolism	K23756;K23756;K23756	-	GO:0003824//catalytic activity	-	--
ENSBGRG00000017152	1353	1482	1049	17	5	12	49.72	54.26	42.08	0.21	0.08	0.2	48.6867	0.163333	-8.21956	8.8313e-148	2.40677e-145	CCDC105	coiled-coil domain containing 105 [Source:HGNC Symbol;Acc:HGNC:26866]	-	-	-	-	-	-	-	--
ENSBGRG00000014914	7539	6283	4571	130	89	41	135.95	112.89	89.98	0.79	0.74	0.34	112.94	0.623333	-7.50134	1.45113e-147	3.90055e-145	ATP1A4	ATPase Na+/K+ transporting subunit alpha 4 [Source:HGNC Symbol;Acc:HGNC:14073]	Environmental Information Processing;Environmental Information Processing;Organismal Systems;Organismal Systems;Organismal Systems;Organismal Systems;Organismal Systems;Organismal Systems;Organismal Systems;Organismal Systems;Organismal Systems;Organismal Systems;Organismal Systems;Organismal Systems;Organismal Systems;Organismal Systems;Organismal Systems;Organismal Systems	Signal transduction;Signal transduction;Circulatory system;Endocrine system;Circulatory system;Digestive system;Digestive system;Endocrine system;Endocrine system;Digestive system;Digestive system;Endocrine system;Digestive system;Digestive system;Excretory system;Digestive system;Excretory system;Excretory system	ko04024//cAMP signaling pathway;ko04022//cGMP-PKG signaling pathway;ko04261//Adrenergic signaling in cardiomyocytes;ko04919//Thyroid hormone signaling pathway;ko04260//Cardiac muscle contraction;ko04974//Protein digestion and absorption;ko04972//Pancreatic secretion;ko04925//Aldosterone synthesis and secretion;ko04911//Insulin secretion;ko04970//Salivary secretion;ko04971//Gastric acid secretion;…	K01539;K01539;K01539;K01539;K01539;K01539;K01539;K01539;K01539;K01539;K01539;K01539;K01539;K01539;K01539;K01539;K01539;K01539	GO:0005890//sodium:potassium-exchanging ATPase complex;GO:0016021//integral component of membrane;GO:0097225//sperm midpiece	GO:0000166//nucleotide binding;GO:0005391//sodium:potassium-exchanging ATPase activity;GO:0005524//ATP binding;GO:0008556//potassium-transporting ATPase activity;GO:0019829//cation-transporting ATPase activity	GO:0006813//potassium ion transport;GO:0006814//sodium ion transport;GO:0007283//spermatogenesis;GO:0009566//fertilization;GO:0030317//sperm motility;GO:0030641//regulation of cellular pH;GO:0035725//sodium ion transmembrane transport;GO:0042391//regulation of membrane potential;GO:0071805//potassium ion transmembrane transport	--
ENSBGRG00000016906	7231	5868	5762	973	602	572	132.57	107.18	115.3	6.03	5.09	4.86	118.35	5.32667	-4.47368	2.49217e-147	6.60829e-145	CDCA2	cell division cycle associated 2 [Source:HGNC Symbol;Acc:HGNC:14623]	-	-	-	-	GO:0005654//nucleoplasm;GO:0005694//chromosome;GO:0005829//cytosol	-	GO:0035307//positive regulation of protein dephosphorylation;GO:0051301//cell division	--
ENSBGRG00000025203	902	917	805	14	12	11	68.22	69.09	66.45	0.36	0.42	0.39	67.92	0.39	-7.44422	1.4536e-146	3.80301e-144	-	XP_024833644.1 transmembrane protein 191C isoform X5 [Bos taurus]	-	-	-	-	-	-	-	--
ENSBGRG00000005376	1137	1140	960	149	117	96	55.56	55.41	50.96	2.47	2.66	2.19	53.9767	2.44	-4.46738	4.3057e-146	1.11166e-143	SPATA17	spermatogenesis associated 17 [Source:HGNC Symbol;Acc:HGNC:25184]	-	-	-	-	-	GO:0005515//protein binding	-	--
ENSBGRG00000023531	1123	1262	1340	161	100	114	20.39	22.89	26.44	0.97	0.81	0.94	23.24	0.906667	-4.67989	2.74198e-144	6.98742e-142	SGSM2	small G protein signaling modulator 2 [Source:HGNC Symbol;Acc:HGNC:29026]	-	-	-	-	GO:0005737//cytoplasm;GO:0042470//melanosome	GO:0005096//GTPase activator activity;GO:0017137//Rab GTPase binding	GO:0034499//late endosome to Golgi transport;GO:0043547//positive regulation of GTPase activity	zf-BED
ENSBGRG00000021216	1853	1663	1278	20	4	9	158.73	141.92	119.49	0.58	0.16	0.36	140.047	0.366667	-8.57722	2.27479e-143	5.72256e-141	C19orf71	chromosome 19 open reading frame 71 [Source:HGNC Symbol;Acc:HGNC:34496]	-	-	-	-	-	-	-	--
ENSBGRG00000020077	1275	1301	1597	133	102	105	58.15	59.12	79.51	2.05	2.14	2.22	65.5933	2.13667	-4.94012	3.1377e-143	7.79341e-141	MARCHF11	membrane associated ring-CH-type finger 11 [Source:HGNC Symbol;Acc:HGNC:33609]	-	-	-	-	-	GO:0008270//zinc ion binding	-	--
ENSBGRG00000002942	1341	1026	1212	23	10	11	62.08	47.2	61.59	0.38	0.22	0.25	56.9567	0.283333	-7.65122	4.23452e-143	1.03862e-140	C12orf50	chromosome 12 open reading frame 50 [Source:HGNC Symbol;Acc:HGNC:26665]	-	-	-	-	-	-	-	--
ENSBGRG00000019061	1728	1595	1146	103	67	87	231.74	213.11	167.75	4.67	4.14	5.4	204.2	4.73667	-5.42997	6.03276e-143	1.46142e-140	PFN4	profilin family member 4 [Source:HGNC Symbol;Acc:HGNC:31103]	Environmental Information Processing;Human Diseases;Human Diseases;Cellular Processes;Environmental Information Processing	Signal transduction;Infectious disease: bacterial;Infectious disease: bacterial;Cell motility;Signal transduction	ko04015//Rap1 signaling pathway;ko05131//Shigellosis;ko05132//Salmonella infection;ko04810//Regulation of actin cytoskeleton;ko04013//MAPK signaling pathway - fly	K05759;K05759;K05759;K05759;K05759	-	-	-	--
ENSBGRG00000014745	1569	2107	1333	64	36	23	41.58	55.81	38.57	0.57	0.48	0.29	45.32	0.446667	-6.66481	8.95129e-141	2.14198e-138	-	XP_019836042.1 PREDICTED: angiotensin-converting enzyme-like [Bos indicus]	Human Diseases;Human Diseases;Organismal Systems;Organismal Systems	Infectious disease: parasitic;Cardiovascular disease;Endocrine system;Endocrine system	ko05142//Chagas disease;ko05410//Hypertrophic cardiomyopathy;ko04924//Renin secretion;ko04614//Renin-angiotensin system	K01283;K01283;K01283;K01283	GO:0001669//acrosomal vesicle;GO:0016020//membrane	GO:0008237//metallopeptidase activity;GO:0008241//peptidyl-dipeptidase activity	GO:0006508//proteolysis	--
ENSBGRG00000023206	3047	3188	2712	309	345	248	149.51	155.18	143.39	5.06	7.69	5.56	149.36	6.10333	-4.61305	1.47231e-140	3.48068e-138	-	XP_010859708.1 PREDICTED: protein PROCA1 isoform X1 [Bison bison bison]	-	-	-	-	-	GO:0004623//phospholipase A2 activity	GO:0006644//phospholipid metabolic process;GO:0050482//arachidonic acid secretion	--
ENSBGRG00000011677	1410	1510	1410	11	6	3	108.18	116.76	117.65	0.3	0.23	0.11	114.197	0.213333	-9.0642	2.03655e-140	4.75728e-138	TSPAN16	tetraspanin 16 [Source:HGNC Symbol;Acc:HGNC:30725]	-	-	-	-	GO:0016021//integral component of membrane	-	-	--
ENSBGRG00000020162	5323	5753	5099	1862	1340	1193	215.89	232.34	226.39	25.7	25.05	22.49	224.873	24.4133	-3.20337	5.53922e-140	1.27871e-137	DNPEP	aspartyl aminopeptidase [Source:HGNC Symbol;Acc:HGNC:2981]	-	-	-	-	GO:0005829//cytosol	GO:0004177//aminopeptidase activity;GO:0008270//zinc ion binding	GO:0006508//proteolysis	--
ENSBGRG00000007581	1286	1214	916	65	41	30	75.12	70.65	58.4	1.28	1.1	0.81	68.0567	1.06333	-6.00007	2.85049e-139	6.50375e-137	ACTRT3	actin related protein T3 [Source:HGNC Symbol;Acc:HGNC:24022]	-	-	-	-	GO:0001673//male germ cell nucleus	-	-	--
ENSBGRG00000002893	3711	3929	3716	617	322	331	711.7	750.71	777.88	40.02	28.46	29.39	746.763	32.6233	-4.51667	3.90237e-139	8.80141e-137	-	NP_001231135.1 uncharacterized protein LOC730098 homolog [Bos taurus]	Environmental Information Processing;Organismal Systems;Environmental Information Processing	Signaling molecules and interaction;Immune system;Signaling molecules and interaction	ko04060//Cytokine-cytokine receptor interaction;ko04062//Chemokine signaling pathway;ko04061//Viral protein interaction with cytokine and cytokine receptor	K16598;K16598;K16598	-	-	-	--
ENSBGRG00000023173	1399	1585	1108	25	20	5	51.62	58.26	44.62	0.31	0.35	0.09	51.5	0.25	-7.6865	8.34782e-139	1.86137e-136	CCDC188	coiled-coil domain containing 188 [Source:HGNC Symbol;Acc:HGNC:51899]	-	-	-	-	-	-	-	--
ENSBGRG00000013195	3232	4292	2780	213	130	217	143.23	189.49	134.47	3.36	2.81	4.82	155.73	3.66333	-5.40975	1.18055e-138	2.60278e-136	ALLC	allantoicase [Source:HGNC Symbol;Acc:HGNC:17377]	Metabolism;Metabolism	Global and overview maps;Nucleotide metabolism	ko01100//Metabolic pathways;ko00230//Purine metabolism	K01477;K01477	-	GO:0004037//allantoicase activity	GO:0000256//allantoin catabolic process	--
ENSBGRG00000017298	7220	6292	6813	704	316	382	286.11	248.43	294.68	9.44	5.76	7	276.407	7.4	-5.22312	2.56547e-137	5.59329e-135	TCP11	t-complex 11 [Source:HGNC Symbol;Acc:HGNC:11658]	-	-	-	-	-	-	-	--
ENSBGRG00000004623	5485	5394	4590	833	535	423	321.39	314.88	293.56	16.51	14.45	11.48	309.943	14.1467	-4.45347	2.6995e-137	5.82083e-135	UCP2	uncoupling protein 2 [Source:HGNC Symbol;Acc:HGNC:12518]	-	-	-	-	GO:0005739//mitochondrion;GO:0031966//mitochondrial membrane	-	GO:0006839//mitochondrial transport;GO:0051881//regulation of mitochondrial membrane potential	--
ENSBGRG00000026639	2626	2255	2233	12	3	1	98.64	84.39	91.55	0.15	0.05	0.02	91.5267	0.0733333	-10.2855	7.31398e-137	1.55994e-134	TEKT5	tektin 5 [Source:HGNC Symbol;Acc:HGNC:26554]	-	-	-	-	GO:0036126//sperm flagellum	-	-	--
ENSBGRG00000010033	1519	1437	1267	62	25	20	78.45	73.94	71.43	1.08	0.6	0.48	74.6067	0.72	-6.69516	1.71808e-134	3.62495e-132	SPATA4	spermatogenesis associated 4 [Source:HGNC Symbol;Acc:HGNC:17333]	-	-	-	-	GO:0005737//cytoplasm	GO:0005515//protein binding	-	--
ENSBGRG00000020222	2057	1464	2064	71	64	37	96.71	69.91	109.43	1.15	1.22	0.86	92.0167	1.07667	-6.41725	2.38087e-134	4.96995e-132	FAM134B	reticulophagy regulator 1 [Source:HGNC Symbol;Acc:HGNC:25964]	-	-	-	-	GO:0005730//nucleolus;GO:0005783//endoplasmic reticulum;GO:0005801//cis-Golgi network;GO:0016020//membrane;GO:0016021//integral component of membrane;GO:0016604//nuclear body;GO:0030176//integral component of endoplasmic reticulum membrane	-	GO:0019233//sensory perception of pain;GO:0043524//negative regulation of neuron apoptotic process;GO:0061709//reticulophagy	--
ENSBGRG00000023461	17690	19949	10962	406	201	124	1738.02	1952.67	1175.56	13.49	9.11	5.65	1622.08	9.41667	-7.42842	9.50615e-134	1.96347e-131	TMEM190	transmembrane protein 190 [Source:HGNC Symbol;Acc:HGNC:29632]	-	-	-	-	GO:0002079//inner acrosomal membrane	GO:0043621//protein self-association	GO:0002244//hematopoietic progenitor cell differentiation	--
ENSBGRG00000020062	865	846	759	9	13	11	46.34	45.15	44.38	0.16	0.32	0.27	45.29	0.25	-7.50112	1.83366e-132	3.74793e-130	IZUMO1	izumo sperm-egg fusion 1 [Source:HGNC Symbol;Acc:HGNC:28539]	-	-	-	-	GO:0016021//integral component of membrane	GO:0005102//receptor binding	GO:0007342//fusion of sperm to egg plasma membrane;GO:0035036//sperm-egg recognition	--
ENSBGRG00000008021	1315	1291	1524	198	127	147	138.09	135.86	182.26	5.32	5.08	5.53	152.07	5.31	-4.83988	1.5797e-131	3.19555e-129	-	XP_024833661.1 glutamate-rich protein 2 isoform X1 [Bos taurus]	-	-	-	-	-	-	-	--
ENSBGRG00000000948	5145	4896	4418	500	406	243	185.09	175.48	173.48	6.08	6.73	4.05	178.017	5.62	-4.9853	4.2381e-131	8.48571e-129	CCDC65	coiled-coil domain containing 65 [Source:HGNC Symbol;Acc:HGNC:29937]	-	-	-	-	GO:0005858//axonemal dynein complex	-	GO:0003352//regulation of cilium movement;GO:0060271//cilium morphogenesis;GO:0070286//axonemal dynein complex assembly	--
ENSBGRG00000015055	1682	1843	2432	38	33	11	325.91	355.78	514.36	2.49	2.95	0.99	398.683	2.14333	-7.53924	7.95369e-131	1.57259e-128	MEIG1	meiosis/spermiogenesis associated 1 [Source:HGNC Symbol;Acc:HGNC:23429]	-	-	-	-	GO:0005634//nucleus	-	-	--
ENSBGRG00000013979	1135	1368	1358	15	4	4	30.56	36.7	39.91	0.14	0.05	0.05	35.7233	0.08	-8.80265	8.01444e-131	1.57259e-128	-	XP_024842218.1 disintegrin and metalloproteinase domain-containing protein 5-like isoform X2 [Bos taurus]	-	-	-	-	-	GO:0004222//metalloendopeptidase activity;GO:0008237//metallopeptidase activity	GO:0006508//proteolysis	--
ENSBGRG00000012181	1867	1738	1664	478	344	322	39.04	36.21	37.98	3.38	3.32	3.12	37.7433	3.27333	-3.52739	9.86598e-131	1.91674e-128	AGBL5	ATP/GTP binding protein like 5 [Source:HGNC Symbol;Acc:HGNC:26147]	-	-	-	-	GO:0005634//nucleus;GO:0005737//cytoplasm;GO:0005829//cytosol;GO:0015630//microtubule cytoskeleton;GO:0030496//midbody;GO:0045171//intercellular bridge;GO:0072686//mitotic spindle	GO:0004181//metallocarboxypeptidase activity;GO:0008270//zinc ion binding;GO:0015631//tubulin binding	GO:0006508//proteolysis;GO:0035608//protein deglutamylation;GO:0035611//protein branching point deglutamylation;GO:0051607//defense response to virus	--
ENSBGRG00000026126	2017	1718	1101	56	28	33	375.3	318.47	223.61	3.52	2.4	2.84	305.793	2.92	-6.71044	1.96936e-130	3.7885e-128	-	XP_010835611.1 PREDICTED: uncharacterized protein LOC104986645 [Bison bison bison]	-	-	-	-	-	-	-	--
ENSBGRG00000011089	2831	2661	1271	32	24	19	282.53	264.88	138.4	1.08	1.1	0.87	228.603	1.01667	-7.81286	7.00168e-130	1.33385e-127	CD164L2	CD164 molecule like 2 [Source:HGNC Symbol;Acc:HGNC:32043]	-	-	-	-	-	-	-	--
ENSBGRG00000008607	1666	1438	1855	24	4	7	44.66	38.41	54.28	0.22	0.06	0.1	45.7833	0.126667	-8.49764	1.5329e-129	2.89217e-127	SEL1L2	SEL1L2 adaptor subunit of ERAD E3 ligase [Source:HGNC Symbol;Acc:HGNC:15897]	Genetic Information Processing	Folding, sorting and degradation	ko04141//Protein processing in endoplasmic reticulum	K14026	-	GO:0005515//protein binding	-	--
ENSBGRG00000011399	1187	1274	1436	89	37	44	44.77	47.87	59.11	1.14	0.64	0.77	50.5833	0.85	-5.89506	2.48363e-129	4.64131e-127	LRRC74A	leucine rich repeat containing 74A [Source:HGNC Symbol;Acc:HGNC:23346]	-	-	-	-	-	GO:0005515//protein binding	-	--
ENSBGRG00000001087	2220	2670	2880	9	0	5	31.16	37.33	44.12	0.04	0	0.03	37.5367	0.0233333	-10.6517	4.78358e-129	8.85504e-127	-	XP_005905717.1 PREDICTED: maestro heat-like repeat-containing protein family member 7 [Bos mutus]	-	-	-	-	-	-	-	--
ENSBGRG00000005639	1812	1799	1308	227	154	190	237.9	235.31	187.44	10.08	9.32	11.55	220.217	10.3167	-4.41587	3.28384e-128	6.02201e-126	C11orf71	chromosome 11 open reading frame 71 [Source:HGNC Symbol;Acc:HGNC:25937]	-	-	-	-	-	-	-	--
ENSBGRG00000001837	1403	1444	1670	136	118	75	29.08	29.82	37.78	0.95	1.13	0.72	32.2267	0.933333	-5.10972	6.26702e-128	1.13863e-125	FAM186B	family with sequence similarity 186 member B [Source:HGNC Symbol;Acc:HGNC:25296]	-	-	-	-	GO:0032991//macromolecular complex	-	-	--
ENSBGRG00000001129	2384	1500	1642	14	14	3	97.57	61.16	73.35	0.19	0.26	0.06	77.36	0.17	-8.82991	8.0367e-128	1.44675e-125	HEMGN	hemogen [Source:HGNC Symbol;Acc:HGNC:17509]	-	-	-	-	GO:0005654//nucleoplasm	-	GO:0030154//cell differentiation	--
ENSBGRG00000008078	2187	2070	1520	10	1	6	6.94	6.54	5.26	0.01	0	0.01	6.24667	0.00666667	-9.87191	8.45853e-128	1.50885e-125	-	XP_025117130.1 uncharacterized protein C2orf16 homolog [Bubalus bubalis]	-	-	-	-	-	-	-	--
ENSBGRG00000021319	2994	3389	2568	602	349	341	164.92	184.32	154.25	11.08	8.95	8.56	167.83	9.53	-4.13838	3.45833e-127	6.11346e-125	ZPBP	zona pellucida binding protein [Source:HGNC Symbol;Acc:HGNC:15662]	-	-	-	-	GO:0005576//extracellular region	-	GO:0007339//binding of sperm to zona pellucida	--
ENSBGRG00000021474	5782	5537	5389	2264	1690	1570	121.13	115.57	123.3	15.93	16.14	15.12	120	15.73	-2.93144	3.75741e-125	6.58284e-123	DDHD1	DDHD domain containing 1 [Source:HGNC Symbol;Acc:HGNC:19714]	-	-	-	-	-	GO:0046872//metal ion binding	-	--
ENSBGRG00000018426	1477	1517	1238	263	185	236	35.3	36.12	32.3	2.13	2.04	2.61	34.5733	2.26	-3.93527	4.79408e-125	8.32473e-123	LIPE	lipase E, hormone sensitive type [Source:HGNC Symbol;Acc:HGNC:6621]	Organismal Systems;Environmental Information Processing;Organismal Systems;Environmental Information Processing;Environmental Information Processing;Organismal Systems;Organismal Systems	Environmental adaptation;Signal transduction;Endocrine system;Signal transduction;Signal transduction;Endocrine system;Endocrine system	ko04714//Thermogenesis;ko04024//cAMP signaling pathway;ko04910//Insulin signaling pathway;ko04371//Apelin signaling pathway;ko04152//AMPK signaling pathway;ko04925//Aldosterone synthesis and secretion;ko04923//Regulation of lipolysis in adipocytes	K07188;K07188;K07188;K07188;K07188;K07188;K07188	GO:0005811//lipid particle;GO:0005829//cytosol	GO:0004806//triglyceride lipase activity;GO:0016298//lipase activity;GO:0016787//hydrolase activity;GO:0017171//serine hydrolase activity;GO:0019901//protein kinase binding	GO:0008203//cholesterol metabolic process;GO:0016042//lipid catabolic process;GO:0019433//triglyceride catabolic process;GO:0042758//long-chain fatty acid catabolic process;GO:0046340//diacylglycerol catabolic process	--
ENSBGRG00000021321	1595	1206	982	51	24	25	35.88	27.03	24.11	0.39	0.25	0.26	29.0067	0.3	-6.59528	6.21741e-125	1.07016e-122	C3orf20	chromosome 3 open reading frame 20 [Source:HGNC Symbol;Acc:HGNC:25320]	-	-	-	-	GO:0005737//cytoplasm	-	-	--
ENSBGRG00000007026	731	770	621	38	45	32	11.43	12	10.6	0.2	0.33	0.23	11.3433	0.253333	-5.48466	6.3327e-124	1.08052e-121	TRIM66	tripartite motif containing 66 [Source:HGNC Symbol;Acc:HGNC:29005]	-	-	-	-	-	GO:0005515//protein binding;GO:0008270//zinc ion binding	-	--
ENSBGRG00000009780	2624	2305	2047	87	35	89	29.07	25.43	24.8	0.33	0.18	0.46	26.4333	0.323333	-6.35319	8.88396e-124	1.50277e-121	SPHKAP	SPHK1 interactor, AKAP domain containing [Source:HGNC Symbol;Acc:HGNC:30619]	-	-	-	-	-	GO:0051018//protein kinase A binding	-	--
ENSBGRG00000000356	1798	1588	1696	191	172	209	60.19	52.96	61.97	2.16	2.65	3.23	58.3733	2.68	-4.445	1.5893e-123	2.6654e-121	SPATA18	spermatogenesis associated 18 [Source:HGNC Symbol;Acc:HGNC:29579]	-	-	-	-	GO:0005737//cytoplasm;GO:0005739//mitochondrion;GO:0005741//mitochondrial outer membrane;GO:0043231//intracellular membrane-bounded organelle	-	GO:0006974//cellular response to DNA damage stimulus;GO:0035694//mitochondrial protein catabolic process;GO:0035695//mitophagy by induced vacuole formation	--
ENSBGRG00000014382	1839	1884	1431	95	45	31	123.61	126.16	104.99	2.16	1.39	0.96	118.253	1.50333	-6.29757	1.67107e-123	2.77879e-121	-	XP_019835940.1 PREDICTED: protein LIAT1 [Bos indicus]	-	-	-	-	-	-	GO:0016598//protein arginylation	--
ENSBGRG00000015371	1752	2505	1414	176	122	119	65.55	93.37	57.74	2.23	2.1	2.06	72.22	2.13	-5.08347	4.50023e-123	7.42046e-121	TEKT3	tektin 3 [Source:HGNC Symbol;Acc:HGNC:14293]	-	-	-	-	GO:0005737//cytoplasm	-	GO:0030317//sperm motility;GO:0060271//cilium morphogenesis;GO:0060378//regulation of brood size	--
ENSBGRG00000022771	966	910	865	15	6	4	58.43	54.85	57.13	0.31	0.17	0.11	56.8033	0.196667	-8.17408	5.40154e-123	8.83242e-121	-	XP_005893731.1 PREDICTED: protein FAM71F2 isoform X2 [Bos mutus]	-	-	-	-	-	-	-	--
ENSBGRG00000016912	2426	2846	2354	545	290	337	68.69	80.26	72.75	5.22	3.78	4.42	73.9	4.47333	-4.04615	5.65055e-123	9.16322e-121	MEX3D	mex-3 RNA binding family member D [Source:HGNC Symbol;Acc:HGNC:16734]	-	-	-	-	GO:0005634//nucleus;GO:0048471//perinuclear region of cytoplasm	GO:0003676//nucleic acid binding;GO:0003723//RNA binding;GO:0035925//mRNA 3'-UTR AU-rich region binding	-	--
ENSBGRG00000023490	1165	1295	1095	165	104	79	20.82	23.37	22.02	1.59	1.41	0.7	22.07	1.23333	-4.16145	7.19868e-123	1.15781e-120	IQCH	IQ motif containing H [Source:HGNC Symbol;Acc:HGNC:25721]	-	-	-	-	-	GO:0005515//protein binding	-	--
ENSBGRG00000008955	1271	1177	816	11	10	7	32.72	30.18	22.93	0.1	0.12	0.08	28.61	0.1	-8.16038	7.68997e-123	1.22677e-120	ADAM21	ADAM metallopeptidase domain 21 [Source:HGNC Symbol;Acc:HGNC:200]	-	-	-	-	-	GO:0004222//metalloendopeptidase activity;GO:0008237//metallopeptidase activity	GO:0006508//proteolysis	--
ENSBGRG00000002269	1184	1042	823	75	37	53	118.91	104.08	91.63	0.74	0.44	0.65	104.873	0.61	-7.42562	9.83078e-123	1.55564e-120	MYORG	myogenesis regulating glycosidase (putative) [Source:HGNC Symbol;Acc:HGNC:19918]	-	-	-	-	GO:0005789//endoplasmic reticulum membrane;GO:0031965//nuclear membrane	GO:0004553//hydrolase activity, hydrolyzing O-glycosyl compounds	GO:0005975//carbohydrate metabolic process;GO:0043568//positive regulation of insulin-like growth factor receptor signaling pathway;GO:0048741//skeletal muscle fiber development;GO:0051897//positive regulation of protein kinase B signaling	--
ENSBGRG00000012498	2178	1850	1567	13	3	1	157.11	132.95	123.38	0.32	0.1	0.03	137.813	0.15	-9.84354	1.04122e-122	1.6281e-120	-	XP_005893691.1 PREDICTED: TP53-target gene 5 protein [Bos mutus]	-	-	-	-	-	-	-	--
ENSBGRG00000012415	841	850	644	15	15	7	21.62	21.75	18.05	0.13	0.18	0.08	20.4733	0.13	-7.29909	1.04546e-122	1.6281e-120	ADAM18	ADAM metallopeptidase domain 18 [Source:HGNC Symbol;Acc:HGNC:196]	-	-	-	-	-	GO:0004222//metalloendopeptidase activity;GO:0008237//metallopeptidase activity	GO:0006508//proteolysis	--
ENSBGRG00000003611	4	8	6	12739	12512	7668	0.15	0.3	0.23	167.56	224.22	138.05	0.226667	176.61	9.60578	4.71607e-122	7.28651e-120	-	DAA24511.1 TPA: protein disulfide isomerase family A, member 6 [Bos taurus]	Genetic Information Processing	Folding, sorting and degradation	ko04141//Protein processing in endoplasmic reticulum	K09584	-	GO:0016853//isomerase activity	GO:0045454//cell redox homeostasis	--
ENSBGRG00000018341	1638	2023	1975	438	328	290	44.8	55.14	58.97	4.05	4.14	3.67	52.97	3.95333	-3.74403	4.24961e-121	6.51451e-119	PRKCD	protein kinase C delta [Source:HGNC Symbol;Acc:HGNC:9399]	Human Diseases;Organismal Systems;Organismal Systems;Cellular Processes;Organismal Systems;Organismal Systems;Organismal Systems;Organismal Systems;Human Diseases;Organismal Systems;Organismal Systems;Human Diseases;Organismal Systems;Organismal Systems;Human Diseases	Infectious disease: bacterial;Immune system;Immune system;Transport and catabolism;Endocrine system;Circulatory system;Nervous system;Immune system;Endocrine and metabolic disease;Sensory system;Immune system;Endocrine and metabolic disease;Development and regeneration;Endocrine system;Endocrine and metabolic disease	ko05131//Shigellosis;ko04062//Chemokine signaling pathway;ko04621//NOD-like receptor signaling pathway;ko04140//Autophagy - animal;ko04915//Estrogen signaling pathway;ko04270//Vascular smooth muscle contraction;ko04722//Neurotrophin signaling pathway;ko04666//Fc gamma R-mediated phagocytosis;ko04931//Insulin resistance;ko04750//Inflammatory mediator regulation of TRP channels;ko04625//C-type lect…	K06068;K06068;K06068;K06068;K06068;K06068;K06068;K06068;K06068;K06068;K06068;K06068;K06068;K06068;K06068	GO:0005634//nucleus;GO:0005737//cytoplasm;GO:0005783//endoplasmic reticulum;GO:0005829//cytosol;GO:0005886//plasma membrane;GO:0005911//cell-cell junction;GO:0016020//membrane;GO:0016363//nuclear matrix	GO:0004672//protein kinase activity;GO:0004674//protein serine/threonine kinase activity;GO:0004697//protein kinase C activity;GO:0005524//ATP binding;GO:0008047//enzyme activator activity;GO:0019899//enzyme binding;GO:0019900//kinase binding;GO:0019901//protein kinase binding;GO:0043560//insulin receptor substrate binding	GO:0006468//protein phosphorylation;GO:0006915//apoptotic process;GO:0016064//immunoglobulin mediated immune response;GO:0016572//histone phosphorylation;GO:0018105//peptidyl-serine phosphorylation;GO:0018107//peptidyl-threonine phosphorylation;GO:0023021//termination of signal transduction;GO:0030837//negative regulation of actin filament polymerization;GO:0032079//positive regulation of endodeo…	--
ENSBGRG00000002975	1009	1246	991	12	5	3	14.07	17.31	15.08	0.06	0.03	0.02	15.4867	0.0366667	-8.72234	5.10115e-121	7.75928e-119	-	XP_005903128.1 PREDICTED: protein FAM205A [Bos mutus]	-	-	-	-	-	-	-	--
ENSBGRG00000020581	1689	1525	1330	55	25	13	50.73	45.2	43.41	0.55	0.37	0.19	46.4467	0.37	-6.97191	5.59735e-121	8.44855e-119	FBXO24	F-box protein 24 [Source:HGNC Symbol;Acc:HGNC:13595]	-	-	-	-	-	GO:0005515//protein binding	-	--
ENSBGRG00000014486	1360	1370	1288	407	331	307	72.86	73.11	75.28	7.38	8.16	7.61	73.75	7.71667	-3.25659	7.17964e-121	1.07541e-118	CCNY	cyclin Y [Source:HGNC Symbol;Acc:HGNC:23354]	-	-	-	-	GO:0000308//cytoplasmic cyclin-dependent protein kinase holoenzyme complex;GO:0005634//nucleus;GO:0005886//plasma membrane	GO:0016538//cyclin-dependent protein serine/threonine kinase regulator activity	GO:0000086//G2/M transition of mitotic cell cycle;GO:0045737//positive regulation of cyclin-dependent protein serine/threonine kinase activity;GO:0060828//regulation of canonical Wnt signaling pathway	--
ENSBGRG00000026797	854	884	684	32	24	10	8.05	8.3	7.04	0.1	0.1	0.04	7.79667	0.08	-6.60671	1.9997e-120	2.97258e-118	FER1L5	fer-1 like family member 5 [Source:HGNC Symbol;Acc:HGNC:19044]	-	-	-	-	GO:0016021//integral component of membrane	-	GO:0007520//myoblast fusion	--
ENSBGRG00000020913	1159	877	1084	41	22	14	32.56	24.55	33.24	0.39	0.28	0.18	30.1167	0.283333	-6.73192	2.65932e-120	3.92339e-118	KIF2B	kinesin family member 2B [Source:HGNC Symbol;Acc:HGNC:29443]	Organismal Systems	Development and regeneration	ko04361//Axon regeneration	K10393	GO:0005730//nucleolus;GO:0015630//microtubule cytoskeleton;GO:0045171//intercellular bridge;GO:0072686//mitotic spindle	GO:0003777//microtubule motor activity;GO:0005524//ATP binding;GO:0008017//microtubule binding	GO:0007018//microtubule-based movement;GO:0007019//microtubule depolymerization;GO:0051310//metaphase plate congression;GO:0051983//regulation of chromosome segregation	--
ENSBGRG00000007630	758	681	613	40	25	17	9.44	8.45	8.33	0.17	0.14	0.1	8.74	0.136667	-5.9989	4.27358e-119	6.25792e-117	LRRC9	leucine rich repeat containing 9 [Source:HGNC Symbol;Acc:HGNC:19848]	-	-	-	-	-	GO:0005515//protein binding	-	--
ENSBGRG00000003242	1386	1361	994	37	9	13	43.36	42.42	33.95	0.39	0.13	0.19	39.91	0.236667	-7.39775	4.46436e-119	6.48887e-117	CCIN	calicin [Source:HGNC Symbol;Acc:HGNC:1568]	-	-	-	-	-	GO:0005515//protein binding	-	--
ENSBGRG00000007324	8446	9611	8085	1002	772	1173	197.85	224.31	206.73	7.94	8.35	12.74	209.63	9.67667	-4.43719	5.16484e-118	7.4518e-116	SPATA20	spermatogenesis associated 20 [Source:HGNC Symbol;Acc:HGNC:26125]	-	-	-	-	-	GO:0003824//catalytic activity	-	--
ENSBGRG00000000310	693	762	745	18	4	11	10.23	11.21	12	0.09	0.03	0.08	11.1467	0.0666667	-7.38543	5.59866e-118	8.01875e-116	VWA5B2	von Willebrand factor A domain containing 5B2 [Source:HGNC Symbol;Acc:HGNC:25144]	-	-	-	-	-	-	-	--
ENSBGRG00000010059	972	947	859	143	74	88	30.24	29.59	29.51	1.26	0.85	1.06	29.78	1.05667	-4.81675	1.5711e-117	2.23393e-115	PRKCQ	protein kinase C theta [Source:HGNC Symbol;Acc:HGNC:9410]	Human Diseases;Environmental Information Processing;Organismal Systems;Organismal Systems;Organismal Systems;Cellular Processes;Human Diseases;Organismal Systems;Human Diseases;Organismal Systems;Organismal Systems	Infectious disease: bacterial;Signal transduction;Immune system;Immune system;Immune system;Transport and catabolism;Cancer: overview;Circulatory system;Endocrine and metabolic disease;Sensory system;Endocrine system	ko05131//Shigellosis;ko04064//NF-kappa B signaling pathway;ko04659//Th17 cell differentiation;ko04660//T cell receptor signaling pathway;ko04658//Th1 and Th2 cell differentiation;ko04140//Autophagy - animal;ko05235//PD-L1 expression and PD-1 checkpoint pathway in cancer;ko04270//Vascular smooth muscle contraction;ko04931//Insulin resistance;ko04750//Inflammatory mediator regulation of TRP channel…	K18052;K18052;K18052;K18052;K18052;K18052;K18052;K18052;K18052;K18052;K18052	GO:0001772//immunological synapse;GO:0005737//cytoplasm;GO:0005886//plasma membrane;GO:0016235//aggresome;GO:0034451//centriolar satellite	GO:0004672//protein kinase activity;GO:0004674//protein serine/threonine kinase activity;GO:0004697//protein kinase C activity;GO:0005524//ATP binding	GO:0006355//regulation of transcription, DNA-templated;GO:0006468//protein phosphorylation;GO:0006509//membrane protein ectodomain proteolysis;GO:0032212//positive regulation of telomere maintenance via telomerase;GO:0032740//positive regulation of interleukin-17 production;GO:0032753//positive regulation of interleukin-4 production;GO:0035556//intracellular signal transduction;GO:0042102//positi…	--
ENSBGRG00000011770	2291	3539	2577	80	18	35	98.9	151.92	121.23	1.17	0.36	0.72	124.017	0.75	-7.36943	2.66392e-116	3.76054e-114	-	XP_019831549.1 PREDICTED: membrane cofactor protein-like [Bos indicus]	Human Diseases;Organismal Systems	Infectious disease: viral;Immune system	ko05162//Measles;ko04610//Complement and coagulation cascades	K04007;K04007	GO:0009986//cell surface	-	-	--
ENSBGRG00000000596	15139	13275	10066	436	359	147	513.08	448.24	372.37	5	5.61	2.31	444.563	4.30667	-6.68967	7.13792e-116	1.00043e-113	ACRBP	acrosin binding protein [Source:HGNC Symbol;Acc:HGNC:17195]	-	-	-	-	GO:0001669//acrosomal vesicle	-	GO:0001675//acrosome assembly;GO:0007286//spermatid development;GO:0009566//fertilization	--
ENSBGRG00000022889	594	638	754	38	26	23	12.72	13.66	17.62	0.28	0.26	0.23	14.6667	0.256667	-5.8365	7.40025e-116	1.02984e-113	PROM1	prominin 1 [Source:HGNC Symbol;Acc:HGNC:9454]	Human Diseases	Cancer: overview	ko05202//Transcriptional misregulation in cancer	K06532	GO:0005783//endoplasmic reticulum;GO:0005793//endoplasmic reticulum-Golgi intermediate compartment;GO:0005886//plasma membrane;GO:0009986//cell surface;GO:0016021//integral component of membrane;GO:0042622//photoreceptor outer segment membrane;GO:0070062//extracellular exosome	GO:0042805//actinin binding;GO:0045296//cadherin binding	GO:0045494//photoreceptor cell maintenance;GO:0060042//retina morphogenesis in camera-type eye;GO:0060219//camera-type eye photoreceptor cell differentiation;GO:0072112//glomerular visceral epithelial cell differentiation;GO:0072139//glomerular parietal epithelial cell differentiation;GO:2000768//positive regulation of nephron tubule epithelial cell differentiation	--
ENSBGRG00000013107	626	556	606	31	32	24	21.47	19.27	22.17	0.42	0.62	0.46	20.97	0.5	-5.39025	1.35291e-115	1.8695e-113	CNBD2	cyclic nucleotide binding domain containing 2 [Source:HGNC Symbol;Acc:HGNC:16145]	-	-	-	-	GO:0005829//cytosol	GO:0030552//cAMP binding	GO:0007283//spermatogenesis	--
ENSBGRG00000020020	1906	1788	2085	55	82	35	160.34	150.22	192.56	1.54	3.22	1.38	167.707	2.04667	-6.35652	2.52433e-115	3.4638e-113	IZUMO2	IZUMO family member 2 [Source:HGNC Symbol;Acc:HGNC:28518]	-	-	-	-	-	-	-	--
ENSBGRG00000004308	909	836	1099	9	8	8	31.38	28.75	41.4	0.11	0.13	0.13	33.8433	0.123333	-8.10017	3.80862e-115	5.18977e-113	-	XP_010847727.1 PREDICTED: LOW QUALITY PROTEIN: glutamate-rich protein 3 [Bison bison bison]	-	-	-	-	-	-	-	--
ENSBGRG00000017031	2622	2529	2224	102	52	25	87.12	83.71	80.65	1.15	0.79	0.38	83.8267	0.773333	-6.76018	4.23844e-115	5.73563e-113	-	ELR62415.1 hypothetical protein M91_14931 [Bos mutus]	Metabolism;Organismal Systems;Metabolism	Global and overview maps;Endocrine system;Lipid metabolism	ko01100//Metabolic pathways;ko03320//PPAR signaling pathway;ko00561//Glycerolipid metabolism	K00864;K00864;K00864	-	GO:0004370//glycerol kinase activity;GO:0016773//phosphotransferase activity, alcohol group as acceptor	GO:0005975//carbohydrate metabolic process;GO:0006072//glycerol-3-phosphate metabolic process	--
ENSBGRG00000009992	545	584	585	30	15	14	28.11	30.53	30.51	0.51	0.32	0.3	29.7167	0.376667	-6.30184	5.84686e-115	7.85802e-113	TRIM69	tripartite motif containing 69 [Source:HGNC Symbol;Acc:HGNC:17857]	-	-	-	-	GO:0005634//nucleus;GO:0005737//cytoplasm;GO:0016607//nuclear speck	GO:0004842//ubiquitin-protein transferase activity;GO:0005515//protein binding	-	--
ENSBGRG00000026641	1667	1602	1415	104	78	37	52.27	51.55	49.04	1.14	1.15	0.54	50.9533	0.943333	-5.75527	6.43573e-115	8.59061e-113	CFAP52	cilia and flagella associated protein 52 [Source:HGNC Symbol;Acc:HGNC:16053]	-	-	-	-	-	GO:0005515//protein binding	-	--
ENSBGRG00000001979	1206	945	812	19	6	7	55.01	42.94	40.42	0.29	0.13	0.15	46.1233	0.19	-7.92335	2.28094e-114	3.0241e-112	CATSPER3	cation channel sperm associated 3 [Source:HGNC Symbol;Acc:HGNC:20819]	-	-	-	-	GO:0001669//acrosomal vesicle;GO:0005783//endoplasmic reticulum;GO:0016020//membrane;GO:0036128//CatSper complex	GO:0005216//ion channel activity;GO:0005245//voltage-gated calcium channel activity	GO:0006811//ion transport;GO:0006814//sodium ion transport;GO:0030317//sperm motility;GO:0048240//sperm capacitation;GO:0055085//transmembrane transport	--
ENSBGRG00000009451	4401	4462	4144	1668	1056	1258	84.09	85.05	86.57	10.16	8.74	10.43	85.2367	9.77667	-3.12406	4.7505e-114	6.25599e-112	HIP1	huntingtin interacting protein 1 [Source:HGNC Symbol;Acc:HGNC:4913]	Human Diseases	Neurodegenerative disease	ko05016//Huntington disease	K04559	GO:0005737//cytoplasm;GO:0005794//Golgi apparatus;GO:0030136//clathrin-coated vesicle;GO:0043231//intracellular membrane-bounded organelle;GO:0098793//presynapse	GO:0003779//actin binding;GO:0005543//phospholipid binding;GO:0030276//clathrin binding;GO:0032051//clathrin light chain binding;GO:0032266//phosphatidylinositol-3-phosphate binding;GO:0035091//phosphatidylinositol binding;GO:0035612//AP-2 adaptor complex binding;GO:0042803//protein homodimerization activity;GO:0043325//phosphatidylinositol-3,4-bisphosphate binding;GO:0046982//protein heterodimer…	GO:0006897//endocytosis;GO:0006915//apoptotic process;GO:0006919//activation of cysteine-type endopeptidase activity involved in apoptotic process;GO:0042981//regulation of apoptotic process;GO:0045742//positive regulation of epidermal growth factor receptor signaling pathway;GO:0048260//positive regulation of receptor-mediated endocytosis;GO:0048268//clathrin coat assembly;GO:0050821//protein st…	--
ENSBGRG00000008790	1465	1496	1227	402	271	264	63.28	64.37	57.85	5.87	5.39	5.28	61.8333	5.51333	-3.48739	6.15417e-114	8.05047e-112	SMPD2	sphingomyelin phosphodiesterase 2 [Source:HGNC Symbol;Acc:HGNC:11121]	Metabolism;Environmental Information Processing;Metabolism	Global and overview maps;Signal transduction;Lipid metabolism	ko01100//Metabolic pathways;ko04071//Sphingolipid signaling pathway;ko00600//Sphingolipid metabolism	K12351;K12351;K12351	-	GO:0004767//sphingomyelin phosphodiesterase activity	GO:0006685//sphingomyelin catabolic process	--
ENSBGRG00000001584	986	812	851	113	76	63	183.46	150.52	172.83	7.11	6.52	5.43	168.937	6.35333	-4.73282	2.40313e-113	3.12279e-111	MLLT11	MLLT11 transcription factor 7 cofactor [Source:HGNC Symbol;Acc:HGNC:16997]	-	-	-	-	GO:0005654//nucleoplasm;GO:0005737//cytoplasm;GO:0005829//cytosol	-	GO:0043065//positive regulation of apoptotic process;GO:0045893//positive regulation of transcription, DNA-templated;GO:0051901//positive regulation of mitochondrial depolarization;GO:0090200//positive regulation of release of cytochrome c from mitochondria;GO:0097190//apoptotic signaling pathway;GO:0097191//extrinsic apoptotic signaling pathway;GO:0097193//intrinsic apoptotic signaling pathway	--
ENSBGRG00000018075	3306	2867	2817	413	183	229	40.44	35.58	37.67	1.8	1.09	1.37	37.8967	1.42	-4.73811	9.10236e-113	1.17504e-110	-	XP_027383152.1 ATP-binding cassette sub-family A member 17-like [Bos indicus x Bos taurus]	Environmental Information Processing	Membrane transport	ko02010//ABC transporters	K05643	GO:0016021//integral component of membrane	GO:0005524//ATP binding;GO:0016887//ATPase activity;GO:0042626//ATPase activity, coupled to transmembrane movement of substances	GO:0055085//transmembrane transport	--
ENSBGRG00000018351	1072	1216	1201	130	77	54	25.82	29.18	31.57	1.06	0.85	0.6	28.8567	0.836667	-5.10811	1.42457e-111	1.82698e-109	CAGE1	cancer antigen 1 [Source:HGNC Symbol;Acc:HGNC:21622]	-	-	-	-	-	-	-	--
ENSBGRG00000004498	3781	3329	3481	1273	940	917	77.01	67.55	77.38	8.77	8.82	8.65	73.98	8.74667	-3.08033	4.79127e-111	6.10482e-109	PFKP	phosphofructokinase, platelet [Source:HGNC Symbol;Acc:HGNC:8878]	Metabolism;Metabolism;Environmental Information Processing;Environmental Information Processing;Organismal Systems;Genetic Information Processing;Metabolism;Metabolism;Human Diseases;Metabolism;Metabolism;Metabolism	Global and overview maps;Global and overview maps;Signal transduction;Signal transduction;Endocrine system;Folding, sorting and degradation;Global and overview maps;Carbohydrate metabolism;Cancer: overview;Carbohydrate metabolism;Carbohydrate metabolism;Carbohydrate metabolism	ko01100//Metabolic pathways;ko01200//Carbon metabolism;ko04152//AMPK signaling pathway;ko04066//HIF-1 signaling pathway;ko04922//Glucagon signaling pathway;ko03018//RNA degradation;ko01230//Biosynthesis of amino acids;ko00010//Glycolysis / Gluconeogenesis;ko05230//Central carbon metabolism in cancer;ko00051//Fructose and mannose metabolism;ko00052//Galactose metabolism;ko00030//Pentose phosphate …	K00850;K00850;K00850;K00850;K00850;K00850;K00850;K00850;K00850;K00850;K00850;K00850	GO:0005737//cytoplasm;GO:0005829//cytosol	GO:0003872//6-phosphofructokinase activity;GO:0005524//ATP binding;GO:0044877//macromolecular complex binding	GO:0006002//fructose 6-phosphate metabolic process;GO:0006096//glycolytic process;GO:1990830//cellular response to leukemia inhibitory factor	--
ENSBGRG00000025808	1099	1196	1078	98	67	36	158.72	172.12	169.97	4.79	4.46	2.41	166.937	3.88667	-5.42462	1.16168e-110	1.47061e-108	-	VCW78162.1 unnamed protein product [Gulo gulo]	-	-	-	-	-	-	-	--
ENSBGRG00000001035	1044	1159	740	35	17	39	122.37	135.57	96.85	1.27	0.81	2.16	118.263	1.41333	-6.38676	1.56746e-110	1.97159e-108	C1orf194	chromosome 1 open reading frame 194 [Source:HGNC Symbol;Acc:HGNC:32331]	-	-	-	-	GO:0005737//cytoplasm;GO:0005856//cytoskeleton	-	-	--
ENSBGRG00000006682	1217	989	920	147	96	120	23.83	19.29	19.66	0.97	0.87	1.09	20.9267	0.976667	-4.42133	2.71251e-110	3.39012e-108	MYCBPAP	MYCBP associated protein [Source:HGNC Symbol;Acc:HGNC:19677]	-	-	-	-	-	-	-	--
ENSBGRG00000014191	538	443	472	13650	10419	10688	37.23	30.54	35.65	319.49	332.27	342.44	34.4733	331.4	3.26502	1.08491e-109	1.34735e-107	CA3	carbonic anhydrase 3 [Source:HGNC Symbol;Acc:HGNC:1374]	Metabolism;Metabolism	Global and overview maps;Energy metabolism	ko01100//Metabolic pathways;ko00910//Nitrogen metabolism	K01672;K01672	GO:0005737//cytoplasm;GO:0005829//cytosol	GO:0004089//carbonate dehydratase activity;GO:0008270//zinc ion binding;GO:0016151//nickel cation binding	GO:0009617//response to bacterium	--
ENSBGRG00000016794	633	624	569	9	7	12	30.51	29.96	29.93	0.15	0.16	0.27	30.1333	0.193333	-7.28413	3.57278e-109	4.40912e-107	AGPAT4	1-acylglycerol-3-phosphate O-acyltransferase 4 [Source:HGNC Symbol;Acc:HGNC:20885]	Metabolism;Environmental Information Processing;Metabolism;Metabolism	Global and overview maps;Signal transduction;Lipid metabolism;Lipid metabolism	ko01100//Metabolic pathways;ko04072//Phospholipase D signaling pathway;ko00564//Glycerophospholipid metabolism;ko00561//Glycerolipid metabolism	K13523;K13523;K13523;K13523	GO:0005741//mitochondrial outer membrane;GO:0005783//endoplasmic reticulum	GO:0003841//1-acylglycerol-3-phosphate O-acyltransferase activity;GO:0016746//transferase activity, transferring acyl groups;GO:0042171//lysophosphatidic acid acyltransferase activity	GO:0006644//phospholipid metabolic process	--
ENSBGRG00000013270	820	758	912	73	40	33	22.8	19.03	37.14	0.57	0.42	0.35	26.3233	0.446667	-5.881	3.81451e-109	4.67802e-107	CFAP58	cilia and flagella associated protein 58 [Source:HGNC Symbol;Acc:HGNC:26676]	-	-	-	-	-	-	-	--
ENSBGRG00000014298	1025	999	985	83	30	37	34.08	32.11	35.59	0.91	0.5	0.51	33.9267	0.64	-5.7282	1.04972e-108	1.27936e-106	MAK	male germ cell associated kinase [Source:HGNC Symbol;Acc:HGNC:6816]	-	-	-	-	GO:0001750//photoreceptor outer segment;GO:0001917//photoreceptor inner segment;GO:0005634//nucleus;GO:0005813//centrosome;GO:0005930//axoneme;GO:0030496//midbody;GO:0031514//motile cilium;GO:0032391//photoreceptor connecting cilium;GO:0072686//mitotic spindle	GO:0003713//transcription coactivator activity;GO:0004672//protein kinase activity;GO:0005524//ATP binding	GO:0006468//protein phosphorylation;GO:0045494//photoreceptor cell maintenance;GO:0046777//protein autophosphorylation;GO:1902856//negative regulation of nonmotile primary cilium assembly	--
ENSBGRG00000020675	1290	980	1222	160	118	106	61.21	45.74	63.37	2.47	2.46	2.13	56.7733	2.35333	-4.59244	2.23601e-108	2.70833e-106	CCNA1	cyclin A1 [Source:HGNC Symbol;Acc:HGNC:1577]	Human Diseases;Human Diseases;Human Diseases;Human Diseases;Human Diseases;Human Diseases;Human Diseases;Cellular Processes;Cellular Processes;Environmental Information Processing;Organismal Systems;Human Diseases	Cancer: overview;Infectious disease: viral;Infectious disease: viral;Infectious disease: viral;Cancer: overview;Cancer: overview;Infectious disease: viral;Cell growth and death;Cell growth and death;Signal transduction;Endocrine system;Cancer: specific types	ko05200//Pathways in cancer;ko05165//Human papillomavirus infection;ko05166//Human T-cell leukemia virus 1 infection;ko05169//Epstein-Barr virus infection;ko05202//Transcriptional misregulation in cancer;ko05203//Viral carcinogenesis;ko05161//Hepatitis B;ko04218//Cellular senescence;ko04110//Cell cycle;ko04152//AMPK signaling pathway;ko04914//Progesterone-mediated oocyte maturation;ko05221//Acute…	K06627;K06627;K06627;K06627;K06627;K06627;K06627;K06627;K06627;K06627;K06627;K06627	GO:0005634//nucleus;GO:0015630//microtubule cytoskeleton;GO:0097123//cyclin A1-CDK2 complex;GO:0097124//cyclin A2-CDK2 complex	-	-	--
ENSBGRG00000001147	3122	2686	3261	547	348	288	101.97	87.4	116.26	6.04	5.24	4.35	101.877	5.21	-4.2894	2.51886e-108	3.03222e-106	MPP6	membrane palmitoylated protein 6 [Source:HGNC Symbol;Acc:HGNC:18167]	-	-	-	-	GO:0005886//plasma membrane	GO:0005515//protein binding	-	--
ENSBGRG00000025169	992	1233	1104	104	99	54	11.67	14.46	14.18	0.41	0.54	0.3	13.4367	0.416667	-5.01114	5.40635e-108	6.46851e-106	-	XP_019833183.1 PREDICTED: RIMS-binding protein 3A-like [Bos indicus]	-	-	-	-	GO:0002177//manchette;GO:0005634//nucleus	GO:0005515//protein binding	GO:0007286//spermatid development;GO:0009566//fertilization	--
ENSBGRG00000016589	1064	971	912	21	3	22	14.72	13.39	13.77	0.1	0.02	0.14	13.96	0.0866667	-7.33161	1.24512e-107	1.48072e-105	-	XP_024852053.1 spermatogenesis-associated protein 31E1-like isoform X2 [Bos taurus]	-	-	-	-	-	-	-	--
ENSBGRG00000007199	1245	1368	1346	458	337	327	62.4	68.32	73.67	7.81	7.96	7.79	68.13	7.85333	-3.11691	1.2887e-107	1.5233e-105	CCNYL1	cyclin Y like 1 [Source:HGNC Symbol;Acc:HGNC:26868]	-	-	-	-	GO:0005886//plasma membrane;GO:0016020//membrane	GO:0019901//protein kinase binding	GO:0000079//regulation of cyclin-dependent protein serine/threonine kinase activity;GO:0001932//regulation of protein phosphorylation;GO:0007283//spermatogenesis;GO:0030317//sperm motility;GO:0045859//regulation of protein kinase activity	--
ENSBGRG00000005210	1331	1402	884	102	79	103	20.46	21.47	14.83	0.53	0.56	0.73	18.92	0.606667	-4.96286	1.76096e-107	2.06908e-105	VWA5B1	von Willebrand factor A domain containing 5B1 [Source:HGNC Symbol;Acc:HGNC:26538]	-	-	-	-	-	-	-	--
ENSBGRG00000004305	702	671	854	43	25	18	23.45	22.33	31.14	0.49	0.38	0.28	25.64	0.383333	-6.06365	1.84885e-107	2.15941e-105	RFX8	RFX family member 8, lacking RFX DNA binding domain [Source:HGNC Symbol;Acc:HGNC:37253]	-	-	-	-	-	GO:0003677//DNA binding;GO:0003700//transcription factor activity, sequence-specific DNA binding	GO:0006355//regulation of transcription, DNA-templated	RFX
ENSBGRG00000024434	1297	1265	968	98	63	37	67.36	65.45	54.87	1.72	1.51	0.89	62.56	1.37333	-5.50949	6.90267e-107	8.01445e-105	-	XP_010832145.1 PREDICTED: sodium/glucose cotransporter 1-like, partial [Bison bison bison]	Organismal Systems;Organismal Systems;Organismal Systems	Digestive system;Digestive system;Digestive system	ko04976//Bile secretion;ko04978//Mineral absorption;ko04973//Carbohydrate digestion and absorption	K14158;K14158;K14158	GO:0016020//membrane	GO:0022857//transmembrane transporter activity	GO:0055085//transmembrane transport	--
ENSBGRG00000021388	10794	8225	10183	729	390	257	545.45	414.08	561.66	12.46	9.08	6.01	507.063	9.18333	-5.787	8.69763e-107	1.00391e-104	YBX2	Y-box binding protein 2 [Source:HGNC Symbol;Acc:HGNC:17948]	-	-	-	-	-	GO:0003676//nucleic acid binding	-	CSD
ENSBGRG00000011003	4490	4298	3851	96	67	18	148.94	142.05	139.42	1.08	1.03	0.28	143.47	0.796667	-7.49256	1.07124e-106	1.22924e-104	GK2	glycerol kinase 2 [Source:HGNC Symbol;Acc:HGNC:4291]	Metabolism;Organismal Systems;Metabolism	Global and overview maps;Endocrine system;Lipid metabolism	ko01100//Metabolic pathways;ko03320//PPAR signaling pathway;ko00561//Glycerolipid metabolism	K00864;K00864;K00864	-	GO:0004370//glycerol kinase activity;GO:0016773//phosphotransferase activity, alcohol group as acceptor	GO:0005975//carbohydrate metabolic process;GO:0006072//glycerol-3-phosphate metabolic process	--
ENSBGRG00000025107	1126	1250	864	13	2	3	44.14	48.66	36.74	0.15	0.04	0.06	43.18	0.0833333	-9.01725	1.20607e-105	1.3759e-103	-	NP_001362313.1 alpha-1,6-mannosyl-glycoprotein 4-beta-N-acetylglucosaminyltransferase-like [Bos taurus]	-	-	-	-	-	-	-	--
ENSBGRG00000002765	1159	1017	771	60	65	69	42.1	36.8	30.57	0.74	1.09	1.16	36.49	0.996667	-5.19425	3.28624e-105	3.72732e-103	CPVL	carboxypeptidase vitellogenic like [Source:HGNC Symbol;Acc:HGNC:14399]	-	-	-	-	-	GO:0004185//serine-type carboxypeptidase activity	GO:0006508//proteolysis	--
ENSBGRG00000002384	889	939	584	49	23	32	35.3	37.15	25.31	0.66	0.42	0.59	32.5867	0.556667	-5.87132	8.19051e-105	9.23645e-103	SPATA21	spermatogenesis associated 21 [Source:HGNC Symbol;Acc:HGNC:28026]	-	-	-	-	-	GO:0005509//calcium ion binding	-	--
ENSBGRG00000019131	506	611	494	55	28	36	32.06	38.56	34.16	1.18	0.82	1.06	34.9267	1.02	-5.09769	1.07655e-104	1.20709e-102	NEURL2	neuralized E3 ubiquitin protein ligase 2 [Source:HGNC Symbol;Acc:HGNC:16156]	-	-	-	-	-	-	GO:0035556//intracellular signal transduction	--
ENSBGRG00000014452	465	482	474	24	19	27	67.47	70.77	77.07	1.23	1.26	1.43	71.77	1.30667	-5.77942	1.16408e-104	1.29781e-102	MS4A13	membrane spanning 4-domains A13 [Source:HGNC Symbol;Acc:HGNC:16674]	-	-	-	-	-	-	-	--
ENSBGRG00000001849	1432	1220	922	31	10	6	52.63	44.67	36.99	0.39	0.17	0.1	44.7633	0.22	-7.66867	5.58536e-104	6.19186e-102	-	XP_027394045.1 lysophosphatidylcholine acyltransferase 2B-like [Bos indicus x Bos taurus]	Metabolism;Metabolism;Metabolism	Global and overview maps;Lipid metabolism;Lipid metabolism	ko01100//Metabolic pathways;ko00564//Glycerophospholipid metabolism;ko00565//Ether lipid metabolism	K13510;K13510;K13510	-	GO:0005509//calcium ion binding;GO:0016746//transferase activity, transferring acyl groups	-	--
ENSBGRG00000020597	601	863	692	16	8	4	41.6	58.35	52.56	0.21	0.23	0.07	50.8367	0.17	-8.22419	1.14656e-103	1.26392e-101	-	XP_019809494.1 PREDICTED: protein phosphatase Slingshot homolog 3 isoform X2 [Bos indicus]	-	-	-	-	-	GO:0004725//protein tyrosine phosphatase activity;GO:0008138//protein tyrosine/serine/threonine phosphatase activity;GO:0016791//phosphatase activity	GO:0006470//protein dephosphorylation;GO:0016311//dephosphorylation	--
ENSBGRG00000002827	1634	1492	1222	46	8	17	48.22	43.87	39.36	0.53	0.11	0.25	43.8167	0.296667	-7.20649	1.51759e-103	1.66358e-101	PKD2L2	polycystin 2 like 2, transient receptor potential cation channel [Source:HGNC Symbol;Acc:HGNC:9012]	-	-	-	-	GO:0016020//membrane	GO:0005509//calcium ion binding	-	--
ENSBGRG00000015829	1957	2066	1725	331	212	150	54.99	57.84	52.91	3.14	2.74	1.95	55.2467	2.61	-4.40377	3.35066e-103	3.65259e-101	SLC6A16	solute carrier family 6 member 16 [Source:HGNC Symbol;Acc:HGNC:13622]	-	-	-	-	GO:0016021//integral component of membrane	GO:0005328//neurotransmitter:sodium symporter activity	-	--
ENSBGRG00000025276	2007	2403	2011	887	713	679	90.22	107.62	98.67	13.49	14.77	14.13	98.8367	14.13	-2.80628	3.76105e-103	4.07731e-101	PHKG2	phosphorylase kinase catalytic subunit gamma 2 [Source:HGNC Symbol;Acc:HGNC:8931]	Environmental Information Processing;Organismal Systems;Organismal Systems	Signal transduction;Endocrine system;Endocrine system	ko04020//Calcium signaling pathway;ko04910//Insulin signaling pathway;ko04922//Glucagon signaling pathway	K00871;K00871;K00871	GO:0005829//cytosol;GO:0005964//phosphorylase kinase complex	GO:0004672//protein kinase activity;GO:0004689//phosphorylase kinase activity;GO:0005516//calmodulin binding;GO:0005524//ATP binding	GO:0005978//glycogen biosynthetic process;GO:0006468//protein phosphorylation	--
ENSBGRG00000004138	3183	2909	1954	164	90	55	271.7	247.59	181.26	3.93	2.68	1.57	233.517	2.72667	-6.42024	6.74555e-103	7.27259e-101	TMIGD3	transmembrane and immunoglobulin domain containing 3 [Source:HGNC Symbol;Acc:HGNC:51375]	-	-	-	-	GO:0016020//membrane;GO:0016021//integral component of membrane	GO:0001609//G-protein coupled adenosine receptor activity;GO:0004930//G-protein coupled receptor activity	GO:0001973//adenosine receptor signaling pathway;GO:0007186//G-protein coupled receptor signaling pathway;GO:0008285//negative regulation of cell proliferation;GO:0030336//negative regulation of cell migration;GO:0032088//negative regulation of NF-kappaB transcription factor activity	--
ENSBGRG00000011341	2556	2009	2216	363	189	186	66.25	51.88	62.69	3.18	2.26	2.23	60.2733	2.55667	-4.55918	9.60995e-103	1.03042e-100	DRC1	dynein regulatory complex subunit 1 [Source:HGNC Symbol;Acc:HGNC:24245]	-	-	-	-	GO:0005858//axonemal dynein complex	-	GO:0007368//determination of left/right symmetry;GO:0007507//heart development;GO:0060285//cilium-dependent cell motility;GO:0070286//axonemal dynein complex assembly	--
ENSBGRG00000011514	1385	1333	1123	10	0	3	55.83	53.53	49.43	0.14	0	0.05	52.93	0.0633333	-9.7069	1.36658e-102	1.45734e-100	-	XP_005894634.1 PREDICTED: zinc finger protein 474 [Bos mutus]	-	-	-	-	-	-	-	zf-C2H2
ENSBGRG00000008121	4817	4082	3041	573	302	310	121.78	102.96	84	4.91	3.52	3.64	102.913	4.02333	-4.67689	1.48932e-102	1.57964e-100	AFAP1	actin filament associated protein 1 [Source:HGNC Symbol;Acc:HGNC:24017]	-	-	-	-	GO:0005829//cytosol;GO:0005925//focal adhesion;GO:0015629//actin cytoskeleton	-	GO:0009966//regulation of signal transduction;GO:0051493//regulation of cytoskeleton organization	--
ENSBGRG00000006649	957	1026	688	32	14	7	21.71	23.19	17.04	0.25	0.15	0.07	20.6467	0.156667	-7.04207	4.84552e-102	5.11177e-100	IQCA1L	IQ motif containing with AAA domain 1 like [Source:HGNC Symbol;Acc:HGNC:22831]	-	-	-	-	-	GO:0005515//protein binding;GO:0005524//ATP binding	-	--
ENSBGRG00000013877	2808	2550	2835	196	75	65	55.28	49.23	61.22	1.28	0.67	0.58	55.2433	0.843333	-6.03355	1.28529e-101	1.34867e-99	CCDC146	coiled-coil domain containing 146 [Source:HGNC Symbol;Acc:HGNC:29296]	-	-	-	-	GO:0005814//centriole	-	-	--
ENSBGRG00000000228	5562	4975	6713	416	186	144	97.4	86.64	128.6	2.44	1.47	1.14	104.213	1.68333	-5.95208	1.91351e-101	1.99717e-99	KIF17	kinesin family member 17 [Source:HGNC Symbol;Acc:HGNC:19167]	-	-	-	-	GO:0005871//kinesin complex;GO:0005929//cilium;GO:0005930//axoneme;GO:0015630//microtubule cytoskeleton;GO:0030992//intraciliary transport particle B;GO:0032391//photoreceptor connecting cilium;GO:0036064//ciliary basal body;GO:1990075//periciliary membrane compartment	GO:0003777//microtubule motor activity;GO:0005524//ATP binding;GO:0008017//microtubule binding	GO:0007017//microtubule-based process;GO:0007018//microtubule-based movement;GO:0016192//vesicle-mediated transport;GO:0031503//protein complex localization	--
ENSBGRG00000021284	1011	926	1050	243	172	177	57.68	51.49	64.29	5.42	6.5	5.38	57.82	5.76667	-3.32576	4.23579e-101	4.3976e-99	ZPBP2	zona pellucida binding protein 2 [Source:HGNC Symbol;Acc:HGNC:20678]	-	-	-	-	GO:0001669//acrosomal vesicle;GO:0002199//zona pellucida receptor complex;GO:0005576//extracellular region;GO:0044297//cell body	-	GO:0001675//acrosome assembly;GO:0007339//binding of sperm to zona pellucida	--
ENSBGRG00000011799	446	537	541	37	26	19	26.62	30.99	35.33	0.87	0.87	0.66	30.98	0.8	-5.27519	5.02104e-101	5.18541e-99	RNF32	ring finger protein 32 [Source:HGNC Symbol;Acc:HGNC:17118]	-	-	-	-	GO:0005768//endosome;GO:0016235//aggresome	GO:0005515//protein binding	-	--
ENSBGRG00000025932	2577	2278	2126	8	1	0	191.04	168.24	172.03	0.2	0.03	0	177.103	0.0766667	-11.1737	2.77082e-100	2.84655e-98	RNF151	ring finger protein 151 [Source:HGNC Symbol;Acc:HGNC:23235]	-	-	-	-	GO:0005634//nucleus	GO:0004842//ubiquitin-protein transferase activity;GO:0005515//protein binding;GO:0008270//zinc ion binding	GO:0016567//protein ubiquitination	--
ENSBGRG00000018258	6112	5713	6300	2409	1592	1606	324.62	302.3	365.22	43.27	38.97	39.49	330.713	40.5767	-3.02686	3.605e-100	3.68424e-98	CFAP36	cilia and flagella associated protein 36 [Source:HGNC Symbol;Acc:HGNC:30540]	-	-	-	-	GO:0035869//ciliary transition zone;GO:0097546//ciliary base	GO:0047485//protein N-terminus binding	-	--
ENSBGRG00000025026	1561	1361	1368	271	208	146	71.25	61.91	68.33	4.22	4.41	3.11	67.1633	3.91333	-4.1012	7.51886e-100	7.6443e-98	-	XP_027421920.1 uncharacterized protein LOC113907233 isoform X1 [Bos indicus x Bos taurus]	-	-	-	-	-	-	-	--
ENSBGRG00000016153	1382	1262	724	12	10	3	107.56	97.85	61.5	0.32	0.36	0.11	88.97	0.263333	-8.40028	1.90825e-99	1.93008e-97	EFCAB9	EF-hand calcium binding domain 9 [Source:HGNC Symbol;Acc:HGNC:34530]	-	-	-	-	GO:0005737//cytoplasm;GO:0097228//sperm principal piece	GO:0005509//calcium ion binding	GO:0007283//spermatogenesis;GO:0030317//sperm motility;GO:0048240//sperm capacitation	--
ENSBGRG00000019908	489	581	554	63	33	35	11.19	13.24	13.84	0.49	0.35	0.37	12.7567	0.403333	-4.98313	2.96362e-99	2.98216e-97	AGBL2	ATP/GTP binding protein like 2 [Source:HGNC Symbol;Acc:HGNC:26296]	-	-	-	-	GO:0005814//centriole;GO:0005829//cytosol;GO:0036064//ciliary basal body	GO:0004181//metallocarboxypeptidase activity;GO:0008270//zinc ion binding	GO:0006508//proteolysis;GO:0035610//protein side chain deglutamylation	--
ENSBGRG00000000772	1289	1730	1151	88	86	39	32.85	43.97	31.95	0.78	1	0.47	36.2567	0.75	-5.59521	4.11571e-99	4.12033e-97	COMP	cartilage oligomeric matrix protein [Source:HGNC Symbol;Acc:HGNC:2227]	Environmental Information Processing;Human Diseases;Cellular Processes;Cellular Processes;Human Diseases;Environmental Information Processing	Signal transduction;Infectious disease: viral;Cellular community - eukaryotes;Transport and catabolism;Infectious disease: parasitic;Signaling molecules and interaction	ko04151//PI3K-Akt signaling pathway;ko05165//Human papillomavirus infection;ko04510//Focal adhesion;ko04145//Phagosome;ko05144//Malaria;ko04512//ECM-receptor interaction	K04659;K04659;K04659;K04659;K04659;K04659	GO:0005576//extracellular region;GO:0005615//extracellular space;GO:0032991//macromolecular complex	GO:0002020//protease binding;GO:0005178//integrin binding;GO:0005509//calcium ion binding;GO:0005518//collagen binding;GO:0008201//heparin binding;GO:0036122//BMP binding;GO:0043394//proteoglycan binding;GO:0043395//heparan sulfate proteoglycan binding	GO:0001501//skeletal system development;GO:0001503//ossification;GO:0002063//chondrocyte development;GO:0003416//endochondral bone growth;GO:0003417//growth plate cartilage development;GO:0006915//apoptotic process;GO:0006986//response to unfolded protein;GO:0007155//cell adhesion;GO:0007596//blood coagulation;GO:0009306//protein secretion;GO:0010259//multicellular organism aging;GO:0010260//orga…	--
ENSBGRG00000003501	1407	1394	1284	92	67	28	47.86	47.24	47.67	1.06	1.05	0.44	47.59	0.85	-5.80705	7.01899e-99	6.9912e-97	SPATA16	spermatogenesis associated 16 [Source:HGNC Symbol;Acc:HGNC:29935]	-	-	-	-	GO:0005794//Golgi apparatus	GO:0005515//protein binding	GO:0007283//spermatogenesis	--
ENSBGRG00000005383	1279	1002	894	82	53	31	20.48	15.96	15.61	0.44	0.39	0.23	17.35	0.353333	-5.61776	5.24382e-98	5.19668e-96	DGKH	diacylglycerol kinase eta [Source:HGNC Symbol;Acc:HGNC:2854]	Metabolism;Environmental Information Processing;Metabolism;Environmental Information Processing;Human Diseases;Organismal Systems;Metabolism	Global and overview maps;Signal transduction;Lipid metabolism;Signal transduction;Cancer: overview;Development and regeneration;Lipid metabolism	ko01100//Metabolic pathways;ko04072//Phospholipase D signaling pathway;ko00564//Glycerophospholipid metabolism;ko04070//Phosphatidylinositol signaling system;ko05231//Choline metabolism in cancer;ko04361//Axon regeneration;ko00561//Glycerolipid metabolism	K00901;K00901;K00901;K00901;K00901;K00901;K00901	GO:0005737//cytoplasm;GO:0005768//endosome	GO:0003951//NAD+ kinase activity;GO:0004143//diacylglycerol kinase activity;GO:0005515//protein binding;GO:0016301//kinase activity	GO:0007165//signal transduction;GO:0007205//protein kinase C-activating G-protein coupled receptor signaling pathway;GO:0035556//intracellular signal transduction;GO:0046473//phosphatidic acid metabolic process;GO:0051259//protein oligomerization	--
ENSBGRG00000012917	1501	1734	1307	101	34	83	47.92	55.16	45.55	1.09	0.5	1.23	49.5433	0.94	-5.71989	1.30887e-97	1.29059e-95	-	XP_005898317.1 PREDICTED: coiled-coil domain-containing protein 170 [Bos mutus]	-	-	-	-	-	-	-	--
ENSBGRG00000022948	12071	9969	11168	3776	2613	2983	1038.74	854.66	1048.98	109.9	103.62	118.84	980.793	110.787	-3.14616	1.34645e-97	1.321e-95	-	XP_005897899.1 PREDICTED: protein phosphatase inhibitor 2 isoform X2 [Bos mutus]	-	-	-	-	-	GO:0004864//protein phosphatase inhibitor activity	GO:0009966//regulation of signal transduction;GO:0043666//regulation of phosphoprotein phosphatase activity	--
ENSBGRG00000008530	1246	1286	1058	62	15	22	37.11	38.16	34.38	0.62	0.2	0.3	36.55	0.373333	-6.61326	1.59007e-97	1.55226e-95	-	XP_005897810.1 PREDICTED: DEAD box protein 53 [Bos mutus]	-	-	-	-	-	GO:0003676//nucleic acid binding;GO:0003723//RNA binding;GO:0005524//ATP binding	-	--
ENSBGRG00000008917	4469	4546	5058	1442	1271	1048	114.09	114.16	140.34	10.96	12.66	10.16	122.863	11.26	-3.44778	1.64283e-97	1.59582e-95	TMEM63B	transmembrane protein 63B [Source:HGNC Symbol;Acc:HGNC:17735]	-	-	-	-	GO:0005886//plasma membrane;GO:0015629//actin cytoskeleton;GO:0016020//membrane	GO:0004198//calcium-dependent cysteine-type endopeptidase activity;GO:0005227//calcium activated cation channel activity;GO:0005509//calcium ion binding;GO:0008381//mechanically-gated ion channel activity;GO:1990760//osmolarity-sensing cation channel activity	GO:0006508//proteolysis	--
ENSBGRG00000022377	619	553	515	20	16	30	20.86	16.7	18.77	0.14	0.15	0.22	18.7767	0.17	-6.78726	1.68054e-97	1.62442e-95	COBL	cordon-bleu WH2 repeat protein [Source:HGNC Symbol;Acc:HGNC:22199]	-	-	-	-	GO:0001726//ruffle;GO:0005884//actin filament;GO:0005938//cell cortex;GO:0016020//membrane;GO:0030424//axon;GO:0030425//dendrite;GO:0043025//neuronal cell body;GO:0044294//dendritic growth cone;GO:0044295//axonal growth cone;GO:0048471//perinuclear region of cytoplasm	GO:0003779//actin binding;GO:0003785//actin monomer binding	GO:0000578//embryonic axis specification;GO:0001757//somite specification;GO:0001843//neural tube closure;GO:0001889//liver development;GO:0030041//actin filament polymerization;GO:0030903//notochord development;GO:0033504//floor plate development;GO:0048565//digestive tract development;GO:0048669//collateral sprouting in absence of injury;GO:0051639//actin filament network formation;GO:1900006//…	--
ENSBGRG00000008148	759	817	671	196	154	135	24.03	25.77	23.19	2.1	2.25	1.98	24.33	2.11	-3.52742	3.95849e-97	3.80752e-95	ARID3A	AT-rich interaction domain 3A [Source:HGNC Symbol;Acc:HGNC:3031]	-	-	-	-	GO:0005634//nucleus;GO:0005654//nucleoplasm;GO:0005829//cytosol;GO:0045121//membrane raft	GO:0000977//RNA polymerase II regulatory region sequence-specific DNA binding;GO:0001228//transcriptional activator activity, RNA polymerase II transcription regulatory region sequence-specific binding;GO:0003677//DNA binding;GO:0003682//chromatin binding;GO:0003700//transcription factor activity, sequence-specific DNA binding;GO:0042802//identical protein binding	GO:0006355//regulation of transcription, DNA-templated;GO:0045944//positive regulation of transcription from RNA polymerase II promoter	ARID
ENSBGRG00000010763	2753	2935	2159	143	59	37	179.91	191.06	154	3.16	1.78	1.12	174.99	2.02	-6.43677	4.16456e-97	3.98619e-95	RSPH9	radial spoke head component 9 [Source:HGNC Symbol;Acc:HGNC:21057]	-	-	-	-	GO:0001534//radial spoke;GO:0005930//axoneme	-	GO:0003341//cilium movement;GO:0035082//axoneme assembly;GO:0060271//cilium morphogenesis;GO:0060294//cilium movement involved in cell motility	--
ENSBGRG00000002648	1188	1542	1272	7	2	2	124.55	161.06	145.55	0.25	0.1	0.1	143.72	0.15	-9.90408	5.89733e-97	5.61735e-95	-	XP_005909070.1 PREDICTED: zinc/RING finger protein 4 [Bos mutus]	-	-	-	-	-	-	-	--
ENSBGRG00000020725	3053	3443	3034	1514	1119	1271	516.73	580.57	560.51	86.67	87.28	99.6	552.603	91.1833	-2.5994	7.56777e-97	7.17366e-95	GON7	GON7 subunit of KEOPS complex [Source:HGNC Symbol;Acc:HGNC:20356]	-	-	-	-	GO:0000408//EKC/KEOPS complex;GO:0005634//nucleus;GO:0005654//nucleoplasm;GO:0005730//nucleolus;GO:0005829//cytosol	-	-	--
ENSBGRG00000006593	827	810	751	133	74	63	13.74	13.45	13.62	0.76	0.56	0.48	13.6033	0.6	-4.50285	1.16489e-96	1.09892e-94	-	XP_010844437.1 PREDICTED: phospholipid-transporting ATPase FetA-like [Bison bison bison]	-	-	-	-	GO:0001669//acrosomal vesicle;GO:0016020//membrane;GO:0016021//integral component of membrane	GO:0000166//nucleotide binding;GO:0000287//magnesium ion binding;GO:0005524//ATP binding;GO:0090555//phosphatidylethanolamine-translocating ATPase activity	GO:0007030//Golgi organization;GO:0015914//phospholipid transport	--
ENSBGRG00000020857	3745	3742	2886	1321	1010	978	120.39	119.84	101.26	14.36	14.96	14.56	113.83	14.6267	-2.96021	1.24951e-96	1.17311e-94	MSTO1	misato mitochondrial distribution and morphology regulator 1 [Source:HGNC Symbol;Acc:HGNC:29678]	-	-	-	-	GO:0005737//cytoplasm;GO:0005741//mitochondrial outer membrane	-	GO:0007005//mitochondrion organization;GO:0048311//mitochondrion distribution	--
ENSBGRG00000020775	888	1113	857	8	6	0	45.49	56.8	47.92	0.14	0.14	0	50.07	0.0933333	-9.06734	1.52906e-96	1.42872e-94	SUN3	Sad1 and UNC84 domain containing 3 [Source:HGNC Symbol;Acc:HGNC:22429]	-	-	-	-	-	-	-	--
ENSBGRG00000007704	1703	1428	1129	8	3	1	208.94	174.55	151.19	0.33	0.17	0.06	178.227	0.186667	-9.89903	1.89137e-96	1.75888e-94	CST8	cystatin 8 [Source:HGNC Symbol;Acc:HGNC:2480]	-	-	-	-	-	GO:0004869//cysteine-type endopeptidase inhibitor activity	-	--
ENSBGRG00000005017	707	776	724	12	2	3	43.91	48.66	49.46	0.26	0.06	0.08	47.3433	0.133333	-8.47198	2.76818e-96	2.56213e-94	CCDC196	coiled-coil domain containing 196 [Source:HGNC Symbol;Acc:HGNC:20100]	-	-	-	-	-	-	-	--
ENSBGRG00000022178	85304	76675	90188	27608	20579	17145	2591.04	2320.27	2990.07	283.63	288.05	241.1	2633.79	270.927	-3.28117	3.33945e-96	3.07637e-94	CLGN	calmegin [Source:HGNC Symbol;Acc:HGNC:2060]	-	-	-	-	GO:0005635//nuclear envelope;GO:0005783//endoplasmic reticulum	GO:0005509//calcium ion binding;GO:0005515//protein binding;GO:0044183//protein binding involved in protein folding;GO:0051082//unfolded protein binding	GO:0006457//protein folding;GO:0007338//single fertilization;GO:0007339//binding of sperm to zona pellucida;GO:0065003//macromolecular complex assembly	--
ENSBGRG00000011416	12469	11699	15913	1050	413	385	352.98	329.95	491.69	10.05	5.39	5.05	391.54	6.83	-5.84113	4.33548e-96	3.9721e-94	SHCBP1L	SHC binding and spindle associated 1 like [Source:HGNC Symbol;Acc:HGNC:16788]	-	-	-	-	GO:0072687//meiotic spindle	-	GO:0007283//spermatogenesis;GO:2001252//positive regulation of chromosome organization	--
ENSBGRG00000007162	523	522	410	15	7	11	10.82	10.75	9.25	0.1	0.07	0.11	10.2733	0.0933333	-6.7823	4.35227e-96	3.9721e-94	CTNNA3	catenin alpha 3 [Source:HGNC Symbol;Acc:HGNC:2511]	Human Diseases;Environmental Information Processing;Human Diseases;Organismal Systems;Human Diseases;Human Diseases;Cellular Processes;Human Diseases	Cancer: overview;Signal transduction;Cancer: specific types;Immune system;Infectious disease: bacterial;Cardiovascular disease;Cellular community - eukaryotes;Cancer: specific types	ko05200//Pathways in cancer;ko04390//Hippo signaling pathway;ko05226//Gastric cancer;ko04670//Leukocyte transendothelial migration;ko05100//Bacterial invasion of epithelial cells;ko05412//Arrhythmogenic right ventricular cardiomyopathy;ko04520//Adherens junction;ko05213//Endometrial cancer	K05691;K05691;K05691;K05691;K05691;K05691;K05691;K05691	GO:0005912//adherens junction;GO:0005916//fascia adherens;GO:0030027//lamellipodium	GO:0008013//beta-catenin binding;GO:0045296//cadherin binding;GO:0051015//actin filament binding	GO:0007155//cell adhesion;GO:0086073//bundle of His cell-Purkinje myocyte adhesion involved in cell communication;GO:0086091//regulation of heart rate by cardiac conduction;GO:0098609//cell-cell adhesion;GO:0098911//regulation of ventricular cardiac muscle cell action potential	--
ENSBGRG00000026853	3629	3669	3502	784	446	358	72.49	73.02	76.36	5.3	4.11	3.31	73.9567	4.24	-4.12454	5.9325e-96	5.38924e-94	KCTD19	potassium channel tetramerization domain containing 19 [Source:HGNC Symbol;Acc:HGNC:24753]	-	-	-	-	-	-	GO:0051260//protein homooligomerization	--
ENSBGRG00000024557	2212	1660	1230	93	32	42	381.28	285.07	231.41	5.42	2.54	3.31	299.253	3.75667	-6.31577	1.59151e-95	1.43911e-93	-	XP_010835696.1 PREDICTED: nuclear transcriptional regulator 1-like protein [Bison bison bison]	-	-	-	-	-	-	-	--
ENSBGRG00000022704	6317	8247	6835	3086	2054	2069	208.51	278.11	253.21	31.41	29.21	29.21	246.61	29.9433	-3.04192	4.42979e-95	3.98722e-93	DYM	dymeclin [Source:HGNC Symbol;Acc:HGNC:21317]	-	-	-	-	GO:0005737//cytoplasm;GO:0005794//Golgi apparatus	GO:0019899//enzyme binding	GO:0007030//Golgi organization;GO:0060348//bone development	--
ENSBGRG00000012091	433	512	380	20	10	15	18.03	19.74	17.52	0.32	0.17	0.42	18.43	0.303333	-5.92501	5.3816e-95	4.82181e-93	-	XP_027403472.1 coiled-coil domain-containing protein 159 isoform X1 [Bos indicus x Bos taurus]	-	-	-	-	-	-	-	--
ENSBGRG00000013635	938	897	590	8	7	4	181.75	173.16	124.78	0.52	0.63	0.36	159.897	0.503333	-8.31141	1.9359e-94	1.72665e-92	-	XP_005900847.1 PREDICTED: uncharacterized protein C9orf131 homolog [Bos mutus]	-	-	-	-	-	-	-	--
ENSBGRG00000022004	469	507	531	37	21	14	20.98	22.61	26.14	0.51	0.41	0.3	23.2433	0.406667	-5.83683	2.3829e-94	2.11571e-92	-	XP_010844002.1 PREDICTED: cytochrome P450 3A24-like [Bison bison bison]	Metabolism;Human Diseases;Metabolism;Metabolism;Metabolism	Global and overview maps;Cancer: overview;Metabolism of cofactors and vitamins;Lipid metabolism;Lipid metabolism	ko01100//Metabolic pathways;ko05204//Chemical carcinogenesis - DNA adducts;ko00830//Retinol metabolism;ko00140//Steroid hormone biosynthesis;ko00591//Linoleic acid metabolism	K07424;K07424;K07424;K07424;K07424	-	GO:0005506//iron ion binding;GO:0016705//oxidoreductase activity, acting on paired donors, with incorporation or reduction of molecular oxygen;GO:0020037//heme binding	GO:0055114//oxidation-reduction process	--
ENSBGRG00000021382	7787	7193	6345	383	160	96	349.19	321.34	310.68	5.85	3.27	1.94	327.07	3.68667	-6.47114	6.787e-94	5.99885e-92	-	NP_001073241.1 sperm equatorial segment protein 1 precursor [Bos taurus]	-	-	-	-	GO:0001669//acrosomal vesicle	-	GO:0007340//acrosome reaction;GO:0007342//fusion of sperm to egg plasma membrane	--
ENSBGRG00000001447	589	604	526	30	27	9	18.92	19.51	18.64	0.34	0.42	0.14	19.0233	0.3	-5.98666	3.40333e-93	2.99462e-91	C7orf31	chromosome 7 open reading frame 31 [Source:HGNC Symbol;Acc:HGNC:21722]	-	-	-	-	GO:0005813//centrosome	-	-	--
ENSBGRG00000026634	908	844	630	36	13	9	25.63	23.73	19.41	0.34	0.17	0.12	22.9233	0.21	-6.77028	9.28169e-93	8.13059e-91	GGN	gametogenetin [Source:HGNC Symbol;Acc:HGNC:18869]	-	-	-	-	-	-	GO:0006302//double-strand break repair;GO:0007276//gamete generation	--
ENSBGRG00000007455	588	532	449	23	32	21	22.4	20.19	18.67	0.3	0.56	0.37	20.42	0.41	-5.63822	1.44092e-92	1.25661e-90	DUSP10	dual specificity phosphatase 10 [Source:HGNC Symbol;Acc:HGNC:3065]	Environmental Information Processing;Environmental Information Processing;Cellular Processes	Signal transduction;Signal transduction;Cell growth and death	ko04010//MAPK signaling pathway;ko04013//MAPK signaling pathway - fly;ko04214//Apoptosis - fly	K20216;K20216;K20216	GO:0005634//nucleus;GO:0005654//nucleoplasm;GO:0005737//cytoplasm;GO:0005794//Golgi apparatus;GO:0005829//cytosol;GO:0016607//nuclear speck	GO:0004725//protein tyrosine phosphatase activity;GO:0008138//protein tyrosine/serine/threonine phosphatase activity;GO:0008330//protein tyrosine/threonine phosphatase activity;GO:0008432//JUN kinase binding;GO:0016791//phosphatase activity;GO:0017017//MAP kinase tyrosine/serine/threonine phosphatase activity;GO:0033549//MAP kinase phosphatase activity;GO:0048273//mitogen-activated protein kinase…	GO:0000188//inactivation of MAPK activity;GO:0002819//regulation of adaptive immune response;GO:0006470//protein dephosphorylation;GO:0010633//negative regulation of epithelial cell migration;GO:0016311//dephosphorylation;GO:0032496//response to lipopolysaccharide;GO:0032873//negative regulation of stress-activated MAPK cascade;GO:0035970//peptidyl-threonine dephosphorylation;GO:0043508//negative…	--
ENSBGRG00000019552	3733	3667	2873	881	470	633	46.69	45.63	39.2	3.72	2.7	3.66	43.84	3.36	-3.70571	4.1381e-92	3.59282e-90	WDR62	WD repeat domain 62 [Source:HGNC Symbol;Acc:HGNC:24502]	-	-	-	-	GO:0000922//spindle pole;GO:0005634//nucleus;GO:0005813//centrosome;GO:0005829//cytosol;GO:0034451//centriolar satellite	GO:0005515//protein binding	GO:0007052//mitotic spindle organization;GO:0007099//centriole replication;GO:0021987//cerebral cortex development;GO:0022008//neurogenesis	--
ENSBGRG00000005976	465	561	401	15	6	13	19.34	23.31	18.21	0.21	0.12	0.25	20.2867	0.193333	-6.7133	5.85279e-92	5.05919e-90	CPA5	carboxypeptidase A5 [Source:HGNC Symbol;Acc:HGNC:15722]	-	-	-	-	-	GO:0004180//carboxypeptidase activity;GO:0004181//metallocarboxypeptidase activity;GO:0008233//peptidase activity;GO:0008270//zinc ion binding	GO:0006508//proteolysis	--
ENSBGRG00000011616	855	799	677	137	81	69	41.41	35.13	32.38	2.41	2.11	1.77	36.3067	2.09667	-4.11407	8.56457e-92	7.37078e-90	TTC23L	tetratricopeptide repeat domain 23 like [Source:HGNC Symbol;Acc:HGNC:26355]	-	-	-	-	-	GO:0005515//protein binding	-	--
ENSBGRG00000024449	3157	2443	3819	165	83	47	131.5	101.38	173.64	2.32	1.59	0.91	135.507	1.60667	-6.39815	3.75845e-91	3.22045e-89	ZMYND10	zinc finger MYND-type containing 10 [Source:HGNC Symbol;Acc:HGNC:19412]	-	-	-	-	GO:0005737//cytoplasm;GO:0016324//apical plasma membrane	-	GO:0036158//outer dynein arm assembly;GO:0036159//inner dynein arm assembly;GO:0044458//motile cilium assembly	--
ENSBGRG00000023814	1495	1229	923	140	80	66	97.34	79.73	65.6	3.08	2.4	1.99	80.89	2.49	-5.02174	8.18246e-91	6.9807e-89	-	XP_005887578.1 PREDICTED: coiled-coil domain-containing protein 157 [Bos mutus]	-	-	-	-	-	-	-	--
ENSBGRG00000006339	2465	2538	2414	1264	855	972	108.98	111.79	116.49	18.9	17.42	19.9	112.42	18.74	-2.58471	1.27112e-90	1.07974e-88	ARRDC4	arrestin domain containing 4 [Source:HGNC Symbol;Acc:HGNC:28087]	-	-	-	-	GO:0005768//endosome;GO:0005886//plasma membrane;GO:0043231//intracellular membrane-bounded organelle;GO:1903561//extracellular vesicle	GO:1990756//protein binding, bridging involved in substrate recognition for ubiquitination	GO:0015031//protein transport;GO:0016567//protein ubiquitination;GO:0051443//positive regulation of ubiquitin-protein transferase activity	--
ENSBGRG00000010366	5579	6118	5134	2652	1732	1602	55.26	60.26	55.55	8.82	7.85	7.28	57.0233	7.98333	-2.83649	1.43103e-90	1.21033e-88	CDK5RAP2	CDK5 regulatory subunit associated protein 2 [Source:HGNC Symbol;Acc:HGNC:18672]	-	-	-	-	GO:0000242//pericentriolar material;GO:0000922//spindle pole;GO:0005737//cytoplasm;GO:0005794//Golgi apparatus;GO:0005813//centrosome;GO:0005815//microtubule organizing center;GO:0005874//microtubule;GO:0008274//gamma-tubulin ring complex;GO:0030054//cell junction;GO:0035371//microtubule plus-end;GO:0048471//perinuclear region of cytoplasm;GO:0097431//mitotic spindle pole	GO:0005516//calmodulin binding;GO:0008017//microtubule binding;GO:0015631//tubulin binding;GO:0019901//protein kinase binding;GO:0043015//gamma-tubulin binding;GO:0044212//transcription regulatory region DNA binding	GO:0000132//establishment of mitotic spindle orientation;GO:0000226//microtubule cytoskeleton organization;GO:0001578//microtubule bundle formation;GO:0007059//chromosome segregation;GO:0007098//centrosome cycle;GO:0007099//centriole replication;GO:0007420//brain development;GO:0022008//neurogenesis;GO:0031023//microtubule organizing center organization;GO:0031116//positive regulation of microtub…	--
ENSBGRG00000006323	1084	851	852	9	5	0	48.27	37.75	41.41	0.14	0.1	0	42.4767	0.08	-9.05245	1.51498e-90	1.27583e-88	-	XP_010839232.1 PREDICTED: nuclear envelope pore membrane protein POM 121-like [Bison bison bison]	-	-	-	-	-	-	-	--
ENSBGRG00000013489	58904	51093	44321	4214	1444	1472	2795.56	2415.83	2295.95	67.64	31.58	32.34	2502.45	43.8533	-5.83451	1.91104e-90	1.6025e-88	CALR3	calreticulin 3 [Source:HGNC Symbol;Acc:HGNC:20407]	-	-	-	-	GO:0005635//nuclear envelope;GO:0005783//endoplasmic reticulum;GO:0005788//endoplasmic reticulum lumen	GO:0005509//calcium ion binding;GO:0005515//protein binding;GO:0044183//protein binding involved in protein folding;GO:0051082//unfolded protein binding	GO:0006457//protein folding	--
ENSBGRG00000013818	1837	1667	1019	35	6	9	168.12	151.99	101.79	1.08	0.25	0.38	140.633	0.57	-7.94676	2.56951e-90	2.14548e-88	-	XP_027819714.1 protein FAM205C [Ovis aries]	-	-	-	-	-	-	-	--
ENSBGRG00000006791	1944	1292	1892	70	20	21	63.36	41.95	67.31	0.77	0.3	0.32	57.54	0.463333	-6.95637	6.41843e-90	5.33654e-88	CCDC38	coiled-coil domain containing 38 [Source:HGNC Symbol;Acc:HGNC:26843]	-	-	-	-	GO:0005813//centrosome	-	-	--
ENSBGRG00000016652	1108	1191	1077	218	204	130	25.57	27.38	27.13	1.7	2.17	1.39	26.6933	1.75333	-3.92831	7.89377e-90	6.53551e-88	PCSK4	proprotein convertase subtilisin/kexin type 4 [Source:HGNC Symbol;Acc:HGNC:8746]	-	-	-	-	GO:0001669//acrosomal vesicle;GO:0002080//acrosomal membrane	GO:0004252//serine-type endopeptidase activity	GO:0006508//proteolysis;GO:0007339//binding of sperm to zona pellucida;GO:0007340//acrosome reaction;GO:0009566//fertilization;GO:0016485//protein processing;GO:0022414//reproductive process;GO:0048240//sperm capacitation	--
ENSBGRG00000004420	8560	7558	7997	3698	2438	2518	191.86	168.78	195.65	28.03	25.18	26.13	185.43	26.4467	-2.80972	9.18897e-90	7.57588e-88	DDX20	DEAD-box helicase 20 [Source:HGNC Symbol;Acc:HGNC:2743]	Genetic Information Processing	Translation	ko03013//Nucleocytoplasmic transport	K13131	GO:0005829//cytosol;GO:0017053//transcriptional repressor complex;GO:0032797//SMN complex;GO:0034719//SMN-Sm protein complex;GO:0090571//RNA polymerase II transcription repressor complex	GO:0003676//nucleic acid binding;GO:0005524//ATP binding;GO:0030674//protein binding, bridging;GO:0042826//histone deacetylase binding;GO:0070491//repressing transcription factor binding	GO:0000122//negative regulation of transcription from RNA polymerase II promoter;GO:0000387//spliceosomal snRNP assembly;GO:0043065//positive regulation of apoptotic process;GO:0048477//oogenesis;GO:0050810//regulation of steroid biosynthetic process	--
ENSBGRG00000010452	815	933	910	222	158	125	16.76	19.12	20.43	1.54	1.5	1.19	18.77	1.41	-3.73466	9.90112e-90	8.12886e-88	SPAG1	sperm associated antigen 1 [Source:HGNC Symbol;Acc:HGNC:11212]	-	-	-	-	GO:0005737//cytoplasm;GO:0005829//cytosol	GO:0005515//protein binding	-	--
ENSBGRG00000012646	1879	1486	1730	397	241	307	388.18	305.85	390.1	27.74	22.94	29.36	361.377	26.68	-3.75967	2.77587e-89	2.26951e-87	FAM229B	family with sequence similarity 229 member B [Source:HGNC Symbol;Acc:HGNC:33858]	-	-	-	-	-	-	-	--
ENSBGRG00000020387	3047	3052	2649	852	859	748	189.19	189.02	179.99	18	24.58	21.5	186.067	21.36	-3.12284	6.72224e-89	5.47319e-87	ILRUN	inflammation and lipid regulator with UBA-like and NBR1-like domains [Source:HGNC Symbol;Acc:HGNC:21215]	-	-	-	-	GO:0005634//nucleus;GO:0005737//cytoplasm	GO:0005515//protein binding	GO:0032480//negative regulation of type I interferon production;GO:0032720//negative regulation of tumor necrosis factor production;GO:0043392//negative regulation of DNA binding;GO:0050687//negative regulation of defense response to virus;GO:1900181//negative regulation of protein localization to nucleus	--
ENSBGRG00000017476	1008	1105	1082	421	328	310	30.9	33.92	35.92	4.45	4.72	4.47	33.58	4.54667	-2.88472	7.24881e-89	5.87752e-87	SOCS7	suppressor of cytokine signaling 7 [Source:HGNC Symbol;Acc:HGNC:29846]	Environmental Information Processing;Organismal Systems	Signal transduction;Endocrine system	ko04630//JAK-STAT signaling pathway;ko04917//Prolactin signaling pathway	K04699;K04699	-	-	GO:0008286//insulin receptor signaling pathway;GO:0016567//protein ubiquitination;GO:0021799//cerebral cortex radially oriented cell migration;GO:0021819//layer formation in cerebral cortex;GO:0021942//radial glia guided migration of Purkinje cell;GO:0035556//intracellular signal transduction;GO:0045444//fat cell differentiation	--
ENSBGRG00000020877	6670	6796	6198	605	205	451	212.96	216.17	215.99	6.53	3.02	6.67	215.04	5.40667	-5.31372	9.78783e-89	7.90357e-87	IL4I1	interleukin 4 induced 1 [Source:HGNC Symbol;Acc:HGNC:19094]	Metabolism;Metabolism;Metabolism;Metabolism;Metabolism;Metabolism;Metabolism;Metabolism	Global and overview maps;Amino acid metabolism;Amino acid metabolism;Amino acid metabolism;Amino acid metabolism;Amino acid metabolism;Amino acid metabolism;Amino acid metabolism	ko01100//Metabolic pathways;ko00280//Valine, leucine and isoleucine degradation;ko00270//Cysteine and methionine metabolism;ko00380//Tryptophan metabolism;ko00350//Tyrosine metabolism;ko00250//Alanine, aspartate and glutamate metabolism;ko00360//Phenylalanine metabolism;ko00400//Phenylalanine, tyrosine and tryptophan biosynthesis	K03334;K03334;K03334;K03334;K03334;K03334;K03334;K03334	-	GO:0016491//oxidoreductase activity	GO:0055114//oxidation-reduction process	--
ENSBGRG00000009829	689	635	701	127	99	118	30.23	27.56	33.48	1.87	1.8	2.33	30.4233	2	-3.92711	1.33496e-88	1.07355e-86	GPR161	G protein-coupled receptor 161 [Source:HGNC Symbol;Acc:HGNC:23694]	Environmental Information Processing	Signal transduction	ko04340//Hedgehog signaling pathway	K08439	GO:0005929//cilium;GO:0016021//integral component of membrane;GO:0055037//recycling endosome	GO:0004930//G-protein coupled receptor activity	GO:0007186//G-protein coupled receptor signaling pathway;GO:0007189//adenylate cyclase-activating G-protein coupled receptor signaling pathway;GO:1901621//negative regulation of smoothened signaling pathway involved in dorsal/ventral neural tube patterning	--
ENSBGRG00000020612	5395	5282	4660	2984	2210	2301	513.85	501.21	484.47	96.13	96.98	101.46	499.843	98.19	-2.34783	1.94511e-88	1.55783e-86	-	ELR53252.1 Male-enhanced antigen 1, partial [Bos mutus]	-	-	-	-	-	-	GO:0007283//spermatogenesis	--
ENSBGRG00000003811	3012	2453	1627	114	34	40	52.7	42.84	31.17	0.68	0.34	0.43	42.2367	0.483333	-6.44933	2.26734e-88	1.80852e-86	-	XP_014335746.1 PREDICTED: phospholipid-transporting ATPase IB [Bos mutus]	-	-	-	-	GO:0016021//integral component of membrane	GO:0000166//nucleotide binding;GO:0000287//magnesium ion binding;GO:0005524//ATP binding	GO:0015914//phospholipid transport	--
ENSBGRG00000010128	2405	2433	2113	439	198	200	54.49	54.92	52.26	3.36	2.07	2.1	53.89	2.51	-4.42426	2.54203e-88	2.01942e-86	WDR78	WD repeat domain 78 [Source:HGNC Symbol;Acc:HGNC:26252]	-	-	-	-	-	GO:0005515//protein binding	GO:0002244//hematopoietic progenitor cell differentiation	--
ENSBGRG00000008011	4271	3879	3605	1158	1072	1126	100.05	90.51	92	9.13	11.44	12.14	94.1867	10.9033	-3.11075	4.22429e-88	3.3423e-86	TTC7A	tetratricopeptide repeat domain 7A [Source:HGNC Symbol;Acc:HGNC:19750]	-	-	-	-	-	GO:0005515//protein binding	GO:0006879//cellular iron ion homeostasis;GO:0030097//hemopoiesis;GO:0072659//protein localization to plasma membrane	--
ENSBGRG00000005996	1366	1321	1149	26271	18798	17026	36.67	35.33	33.67	238.56	232.58	211.63	35.2233	227.59	2.69183	5.06344e-88	3.99015e-86	TGM2	transglutaminase 2 [Source:HGNC Symbol;Acc:HGNC:11778]	Human Diseases	Neurodegenerative disease	ko05016//Huntington disease	K05625	GO:0005739//mitochondrion;GO:0005829//cytosol;GO:0005886//plasma membrane;GO:0031226//intrinsic component of plasma membrane	GO:0003810//protein-glutamine gamma-glutamyltransferase activity	GO:0018149//peptide cross-linking;GO:0032471//negative regulation of endoplasmic reticulum calcium ion concentration;GO:0043065//positive regulation of apoptotic process;GO:0043277//apoptotic cell clearance;GO:0045785//positive regulation of cell adhesion;GO:0051561//positive regulation of mitochondrial calcium ion concentration;GO:0060445//branching involved in salivary gland morphogenesis;GO:00…	--
ENSBGRG00000020698	3186	2702	2057	578	340	347	106.63	90.09	75.14	6.54	5.24	5.38	90.62	5.72	-3.98574	6.5126e-88	5.11161e-86	EFHC1	EF-hand domain containing 1 [Source:HGNC Symbol;Acc:HGNC:16406]	-	-	-	-	GO:0000922//spindle pole;GO:0005813//centrosome;GO:0072686//mitotic spindle	GO:0043014//alpha-tubulin binding	GO:0000281//mitotic cytokinesis;GO:0007052//mitotic spindle organization;GO:0021795//cerebral cortex cell migration;GO:0051302//regulation of cell division	--
ENSBGRG00000013281	1562	1446	1377	175	60	101	17.5	16.39	16.94	0.67	0.31	0.53	16.9433	0.503333	-5.07306	1.33883e-87	1.04664e-85	SPEF2	sperm flagellar 2 [Source:HGNC Symbol;Acc:HGNC:26293]	-	-	-	-	-	GO:0005515//protein binding	-	--
ENSBGRG00000010427	2259	2290	1632	302	130	212	58.2	59.48	41.93	2.15	1.39	2.1	53.2033	1.88	-4.82271	2.29556e-87	1.78744e-85	-	XP_027378123.1 LOW QUALITY PROTEIN: tubulin monoglycylase TTLL3 [Bos indicus x Bos taurus]	-	-	-	-	GO:0005929//cilium;GO:0005930//axoneme;GO:0015630//microtubule cytoskeleton	GO:0070735//protein-glycine ligase activity;GO:0070736//protein-glycine ligase activity, initiating	GO:0006464//cellular protein modification process;GO:0018094//protein polyglycylation;GO:0060271//cilium morphogenesis	--
ENSBGRG00000020007	1020	832	875	49	38	73	88.93	70.88	82.82	1.47	1.56	2.77	80.8767	1.93333	-5.38656	2.727e-87	2.11499e-85	-	ELR45998.1 Ig lambda chain V-I region BL2, partial [Bos mutus]	-	-	-	-	-	-	-	--
ENSBGRG00000014605	471	503	579	16	7	4	8.6	9.21	11.58	0.1	0.06	0.03	9.79667	0.0633333	-7.27318	8.43619e-87	6.51712e-85	-	XP_005887316.1 PREDICTED: F-box/WD repeat-containing protein 10 [Bos mutus]	-	-	-	-	-	GO:0005515//protein binding	-	--
ENSBGRG00000001611	768	715	793	162	149	126	33.48	31.05	37.73	2.39	2.99	2.54	34.0867	2.64	-3.6906	1.00511e-86	7.73422e-85	RASSF8	Ras association domain family member 8 [Source:HGNC Symbol;Acc:HGNC:13232]	-	-	-	-	-	-	GO:0007165//signal transduction;GO:0034334//adherens junction maintenance	--
ENSBGRG00000014707	597	544	392	20	9	8	49.12	44.59	35.2	0.56	0.34	0.3	42.97	0.4	-6.74719	1.03078e-86	7.90079e-85	-	NP_001092671.1 uncharacterized protein LOC786914 [Bos taurus]	-	-	-	-	-	-	-	--
ENSBGRG00000016182	2191	2247	1898	834	574	488	100.82	95.38	92.56	13.44	11.88	10.69	96.2533	12.0033	-3.0034	1.21872e-86	9.30493e-85	LNPK	lunapark, ER junction formation factor [Source:HGNC Symbol;Acc:HGNC:21610]	-	-	-	-	GO:0005654//nucleoplasm;GO:0005783//endoplasmic reticulum;GO:0005789//endoplasmic reticulum membrane;GO:0030176//integral component of endoplasmic reticulum membrane;GO:0098826//endoplasmic reticulum tubular network membrane	GO:0042802//identical protein binding	GO:0007029//endoplasmic reticulum organization;GO:0007596//blood coagulation;GO:0032330//regulation of chondrocyte differentiation;GO:0035115//embryonic forelimb morphogenesis;GO:0042733//embryonic digit morphogenesis;GO:0071786//endoplasmic reticulum tubular network organization;GO:0071788//endoplasmic reticulum tubular network maintenance;GO:1903373//positive regulation of endoplasmic reticulum…	--
ENSBGRG00000001764	1843	1945	1154	208	169	114	41.63	46.01	30.23	4.01	3.95	3.55	39.29	3.83667	-3.35624	1.77354e-86	1.34885e-84	EFHB	EF-hand domain family member B [Source:HGNC Symbol;Acc:HGNC:26330]	-	-	-	-	-	GO:0005509//calcium ion binding	GO:0032091//negative regulation of protein binding;GO:0070884//regulation of calcineurin-NFAT signaling cascade;GO:2001256//regulation of store-operated calcium entry	--
ENSBGRG00000011685	8581	6786	7723	584	267	165	236.13	186.04	231.97	5.44	3.39	2.1	218.047	3.64333	-5.90323	2.3935e-86	1.81333e-84	LCA5L	lebercilin LCA5 like [Source:HGNC Symbol;Acc:HGNC:1255]	-	-	-	-	-	-	-	--
ENSBGRG00000001876	4813	4159	4520	363	222	106	152.85	131.61	156.72	3.9	3.25	1.56	147.06	2.90333	-5.66255	8.84057e-86	6.67191e-84	-	XP_011986184.1 vitamin D3 hydroxylase-associated protein-like isoform X1 [Ovis aries]	Organismal Systems;Organismal Systems	Nervous system;Development and regeneration	ko04723//Retrograde endocannabinoid signaling;ko04361//Axon regeneration	K15528;K15528	-	GO:0017064//fatty acid amide hydrolase activity	-	--
ENSBGRG00000004956	964	2195	1844	76	54	32	74.72	169.49	156	1.99	1.93	1.15	133.403	1.69	-6.30263	9.45064e-86	7.105e-84	-	XP_019817565.1 PREDICTED: LOW QUALITY PROTEIN: rho GTPase-activating protein 20-like [Bos indicus]	-	-	-	-	-	-	GO:0007165//signal transduction	--
ENSBGRG00000003997	3131	3101	3030	1743	1181	1293	208.22	205.42	219.89	39.2	36.2	39.81	211.177	38.4033	-2.45915	1.8472e-85	1.38342e-83	-	DAA23183.1 TPA: transmembrane protein 189, partial [Bos taurus]	-	-	-	-	-	-	-	--
ENSBGRG00000010516	532	559	646	10	1	10	26.4	27.63	34.97	0.16	0.02	0.23	29.6667	0.136667	-7.76204	2.05381e-85	1.53232e-83	ART1	ADP-ribosyltransferase 1 [Source:HGNC Symbol;Acc:HGNC:723]	-	-	-	-	GO:0009986//cell surface;GO:0031225//anchored component of membrane	GO:0003950//NAD+ ADP-ribosyltransferase activity;GO:0003956//NAD(P)+-protein-arginine ADP-ribosyltransferase activity	GO:0006471//protein ADP-ribosylation	--
ENSBGRG00000009150	577	759	687	10	4	1	73.19	95.92	95.12	0.43	0.23	0.06	88.0767	0.24	-8.51958	8.04803e-85	5.98176e-83	C20orf85	chromosome 20 open reading frame 85 [Source:HGNC Symbol;Acc:HGNC:16216]	-	-	-	-	-	-	-	--
ENSBGRG00000015116	1307	1363	1484	392	239	212	31.64	32.47	38.63	3.23	2.58	2.41	34.2467	2.74	-3.64372	9.94359e-85	7.36276e-83	KIF9	kinesin family member 9 [Source:HGNC Symbol;Acc:HGNC:16666]	-	-	-	-	GO:0002102//podosome;GO:0005874//microtubule;GO:0031982//vesicle	GO:0003777//microtubule motor activity;GO:0005524//ATP binding;GO:0008017//microtubule binding;GO:0046983//protein dimerization activity	GO:0007018//microtubule-based movement;GO:0022617//extracellular matrix disassembly;GO:0071801//regulation of podosome assembly;GO:1903008//organelle disassembly	--
ENSBGRG00000017136	1177	1589	955	138	107	153	59.3	79.78	52.53	2.35	2.49	3.57	63.87	2.80333	-4.50992	1.18553e-84	8.74531e-83	DGAT2	diacylglycerol O-acyltransferase 2 [Source:HGNC Symbol;Acc:HGNC:16940]	Metabolism;Metabolism;Organismal Systems	Global and overview maps;Lipid metabolism;Digestive system	ko01100//Metabolic pathways;ko00561//Glycerolipid metabolism;ko04975//Fat digestion and absorption	K11160;K11160;K11160	GO:0005739//mitochondrion;GO:0005783//endoplasmic reticulum;GO:0005789//endoplasmic reticulum membrane;GO:0005811//lipid particle;GO:0016020//membrane;GO:0016021//integral component of membrane;GO:0030176//integral component of endoplasmic reticulum membrane;GO:0048471//perinuclear region of cytoplasm;GO:1990578//perinuclear endoplasmic reticulum membrane	GO:0003846//2-acylglycerol O-acyltransferase activity;GO:0004144//diacylglycerol O-acyltransferase activity;GO:0016747//transferase activity, transferring acyl groups other than amino-acyl groups;GO:0042803//protein homodimerization activity	GO:0019432//triglyceride biosynthetic process;GO:0019915//lipid storage;GO:0034383//low-density lipoprotein particle clearance;GO:0035336//long-chain fatty-acyl-CoA metabolic process;GO:0035356//cellular triglyceride homeostasis;GO:0042632//cholesterol homeostasis;GO:0046339//diacylglycerol metabolic process;GO:0055089//fatty acid homeostasis;GO:0060613//fat pad development;GO:0071400//cellular r…	--
ENSBGRG00000000932	10937	9528	7747	1451	645	604	445.69	386.82	344.57	19.99	12.12	11.4	392.36	14.5033	-4.75772	1.31735e-84	9.68128e-83	TUBA8	tubulin alpha 8 [Source:HGNC Symbol;Acc:HGNC:12410]	Human Diseases;Human Diseases;Human Diseases;Cellular Processes;Cellular Processes;Cellular Processes;Cellular Processes	Neurodegenerative disease;Neurodegenerative disease;Infectious disease: bacterial;Transport and catabolism;Cellular community - eukaryotes;Cell growth and death;Cellular community - eukaryotes	ko05010//Alzheimer disease;ko05016//Huntington disease;ko05130//Pathogenic Escherichia coli infection;ko04145//Phagosome;ko04530//Tight junction;ko04210//Apoptosis;ko04540//Gap junction	K07374;K07374;K07374;K07374;K07374;K07374;K07374	GO:0005874//microtubule;GO:0015630//microtubule cytoskeleton	GO:0003924//GTPase activity;GO:0005200//structural constituent of cytoskeleton;GO:0005525//GTP binding	GO:0007017//microtubule-based process	--
ENSBGRG00000024545	697	480	555	42	23	18	117.97	80.94	102.53	2.4	1.79	1.41	100.48	1.86667	-5.7503	2.95098e-84	2.1606e-82	-	ELR52866.1 DET1- and DDB1-associated protein 1 [Bos mutus]	-	-	-	-	-	-	GO:0032434//regulation of proteasomal ubiquitin-dependent protein catabolic process	--
ENSBGRG00000016964	1142	1538	1378	8	1	0	553.2	742.26	728.61	1.31	0.22	0	674.69	0.51	-10.3695	4.17405e-84	3.04473e-82	-	-	-	-	-	-	-	-	-	--
ENSBGRG00000023887	507	1071	912	32	30	22	20.35	42.83	39.95	0.43	0.55	0.41	34.3767	0.463333	-6.21324	8.92318e-84	6.48484e-82	-	XP_014336511.1 PREDICTED: transmembrane protein 180 [Bos mutus]	-	-	-	-	-	-	-	--
ENSBGRG00000006631	704	804	563	100	47	49	26.82	30.52	23.41	1.29	0.83	0.86	26.9167	0.993333	-4.76008	1.70026e-83	1.23109e-81	-	XP_005895996.1 PREDICTED: zinc finger protein 683 [Bos mutus]	-	-	-	-	-	GO:0003676//nucleic acid binding;GO:1990841//promoter-specific chromatin binding	GO:0001779//natural killer cell differentiation;GO:0010468//regulation of gene expression;GO:0032823//regulation of natural killer cell differentiation;GO:0032826//regulation of natural killer cell differentiation involved in immune response;GO:0033082//regulation of extrathymic T cell differentiation;GO:0051136//regulation of NK T cell differentiation	zf-C2H2
ENSBGRG00000011407	797	838	884	198	191	166	27.56	28.88	33.38	2.31	3.04	2.66	29.94	2.67	-3.48716	2.3811e-83	1.71772e-81	-	XP_028869780.1 endonuclease-reverse transcriptase [Babesia ovata]	-	-	-	-	-	-	-	--
ENSBGRG00000020674	717	811	923	154	103	135	75.99	85.67	106.84	5.53	5.04	6.62	89.5	5.73	-3.96528	6.57496e-83	4.72578e-81	-	NP_001193351.1 poly(A) polymerase beta [Bos taurus]	Genetic Information Processing	Translation	ko03015//mRNA surveillance pathway	K14376	-	GO:0004652//polynucleotide adenylyltransferase activity;GO:0016779//nucleotidyltransferase activity	GO:0043631//RNA polyadenylation	--
ENSBGRG00000024766	1133	1115	925	344	235	289	64.97	63.7	57.89	6.67	6.21	7.67	62.1867	6.85	-3.18243	1.30918e-82	9.37542e-81	-	OWK15099.1 hypothetical protein Celaphus_00000119 [Cervus elaphus hippelaphus]	-	-	-	-	-	-	-	--
ENSBGRG00000011980	997	832	880	241	144	151	26.39	21.94	25.42	2.16	1.76	1.85	24.5833	1.92333	-3.676	1.44897e-82	1.03388e-80	NEK10	NIMA related kinase 10 [Source:HGNC Symbol;Acc:HGNC:18592]	-	-	-	-	GO:1902911//protein kinase complex	GO:0004672//protein kinase activity;GO:0005524//ATP binding	GO:0006468//protein phosphorylation;GO:0031954//positive regulation of protein autophosphorylation;GO:0043406//positive regulation of MAP kinase activity;GO:0070372//regulation of ERK1 and ERK2 cascade;GO:1902749//regulation of cell cycle G2/M phase transition	--
ENSBGRG00000013464	327	327	296	7708	6782	5278	7.85	7.84	7.77	63.62	76.19	59.23	7.82	66.3467	3.08478	3.57839e-82	2.54402e-80	PLCD1	phospholipase C delta 1 [Source:HGNC Symbol;Acc:HGNC:9060]	Metabolism;Environmental Information Processing;Human Diseases;Organismal Systems;Human Diseases;Environmental Information Processing;Metabolism	Global and overview maps;Signal transduction;Infectious disease: bacterial;Endocrine system;Endocrine and metabolic disease;Signal transduction;Carbohydrate metabolism	ko01100//Metabolic pathways;ko04020//Calcium signaling pathway;ko05131//Shigellosis;ko04919//Thyroid hormone signaling pathway;ko04933//AGE-RAGE signaling pathway in diabetic complications;ko04070//Phosphatidylinositol signaling system;ko00562//Inositol phosphate metabolism	K05857;K05857;K05857;K05857;K05857;K05857;K05857	GO:0005737//cytoplasm;GO:0005829//cytosol	GO:0004435//phosphatidylinositol phospholipase C activity;GO:0005509//calcium ion binding;GO:0005546//phosphatidylinositol-4,5-bisphosphate binding;GO:0008081//phosphoric diester hydrolase activity;GO:0032794//GTPase activating protein binding	GO:0001525//angiogenesis;GO:0006629//lipid metabolic process;GO:0007165//signal transduction;GO:0035556//intracellular signal transduction;GO:0042127//regulation of cell proliferation;GO:0060716//labyrinthine layer blood vessel development	--
ENSBGRG00000001224	3672	3331	3716	1480	962	1143	32.87	29.7	36.3	4.48	3.97	4.74	32.9567	4.39667	-2.90609	4.04488e-82	2.8653e-80	PKDREJ	polycystin family receptor for egg jelly [Source:HGNC Symbol;Acc:HGNC:9015]	-	-	-	-	GO:0016020//membrane	GO:0005509//calcium ion binding;GO:0005515//protein binding	-	--
ENSBGRG00000014682	1433	1460	1196	6	0	2	39.49	40.09	35.98	0.06	0	0.03	38.52	0.03	-10.3264	1.16936e-81	8.25368e-80	TTLL10	tubulin tyrosine ligase like 10 [Source:HGNC Symbol;Acc:HGNC:26693]	-	-	-	-	-	-	GO:0006464//cellular protein modification process	--
ENSBGRG00000012652	3474	3164	3274	1526	942	1054	88.24	80.11	90.79	13.06	11.04	12.41	86.38	12.17	-2.82737	1.31381e-81	9.23999e-80	POMT1	protein O-mannosyltransferase 1 [Source:HGNC Symbol;Acc:HGNC:9202]	Metabolism;Metabolism;Metabolism	Global and overview maps;Glycan biosynthesis and metabolism;Glycan biosynthesis and metabolism	ko01100//Metabolic pathways;ko00514//Other types of O-glycan biosynthesis;ko00515//Mannose type O-glycan biosynthesis	K00728;K00728;K00728	GO:0001669//acrosomal vesicle;GO:0005789//endoplasmic reticulum membrane;GO:0016020//membrane;GO:0016529//sarcoplasmic reticulum	GO:0000030//mannosyltransferase activity	GO:0006493//protein O-linked glycosylation;GO:0030198//extracellular matrix organization;GO:0035269//protein O-linked mannosylation	--
ENSBGRG00000013642	1628	1308	1510	5	3	0	67.22	53.8	68.05	0.07	0.06	0	63.0233	0.0433333	-10.5062	2.69768e-81	1.8905e-79	FBXO39	F-box protein 39 [Source:HGNC Symbol;Acc:HGNC:28565]	-	-	-	-	-	GO:0005515//protein binding	-	--
ENSBGRG00000006137	1214	1693	1103	306	204	256	46.92	65.19	46.53	4	3.63	4.58	52.88	4.07	-3.69962	3.03155e-81	2.11691e-79	UBXN11	UBX domain protein 11 [Source:HGNC Symbol;Acc:HGNC:30600]	-	-	-	-	-	GO:0005515//protein binding	-	--
ENSBGRG00000019895	1087	1127	649	10	4	0	117.24	121.1	76.4	0.36	0.2	0	104.913	0.186667	-9.13452	3.30518e-81	2.29979e-79	-	NP_001098477.1 sperm acrosome membrane-associated protein 3 precursor [Bos taurus]	Organismal Systems	Digestive system	ko04970//Salivary secretion	K13915	-	GO:0003796//lysozyme activity	GO:0009566//fertilization	--
ENSBGRG00000012850	564	608	391	42	17	22	18.38	19.74	13.91	0.46	0.26	0.33	17.3433	0.35	-5.63088	4.83023e-81	3.34907e-79	DPYSL5	dihydropyrimidinase like 5 [Source:HGNC Symbol;Acc:HGNC:20637]	Organismal Systems	Development and regeneration	ko04360//Axon guidance	K07529	GO:0005737//cytoplasm;GO:0030425//dendrite;GO:0043025//neuronal cell body	GO:0008017//microtubule binding;GO:0016787//hydrolase activity;GO:0016810//hydrolase activity, acting on carbon-nitrogen (but not peptide) bonds	GO:0007399//nervous system development;GO:0007411//axon guidance	--
ENSBGRG00000000168	1838	1724	1868	820	573	627	61.14	57.08	67.6	9.01	8.6	9.42	61.94	9.01	-2.78127	1.31643e-80	9.09541e-79	NECTIN3	nectin cell adhesion molecule 3 [Source:HGNC Symbol;Acc:HGNC:17664]	Environmental Information Processing;Cellular Processes	Signaling molecules and interaction;Cellular community - eukaryotes	ko04514//Cell adhesion molecules;ko04520//Adherens junction	K06592;K06592	GO:0005886//plasma membrane;GO:0005911//cell-cell junction;GO:0005913//cell-cell adherens junction;GO:0043296//apical junction complex;GO:0044291//cell-cell contact zone	GO:0042803//protein homodimerization activity;GO:0050839//cell adhesion molecule binding	GO:0002089//lens morphogenesis in camera-type eye;GO:0007155//cell adhesion;GO:0007156//homophilic cell adhesion via plasma membrane adhesion molecules;GO:0007286//spermatid development;GO:0009566//fertilization;GO:0060042//retina morphogenesis in camera-type eye;GO:0098609//cell-cell adhesion;GO:1902414//protein localization to cell junction	--
ENSBGRG00000013397	1850	1477	1439	337	273	186	219.78	175.13	186.6	13.54	14.95	10.83	193.837	13.1067	-3.88647	2.49983e-80	1.72111e-78	AIF1	allograft inflammatory factor 1 [Source:HGNC Symbol;Acc:HGNC:352]	-	-	-	-	GO:0001726//ruffle;GO:0001891//phagocytic cup;GO:0005634//nucleus;GO:0005737//cytoplasm;GO:0005829//cytosol;GO:0005884//actin filament;GO:0030027//lamellipodium;GO:0032587//ruffle membrane;GO:0048471//perinuclear region of cytoplasm	GO:0005509//calcium ion binding;GO:0051015//actin filament binding	GO:0006911//phagocytosis, engulfment;GO:0008284//positive regulation of cell proliferation;GO:0016601//Rac protein signal transduction;GO:0030041//actin filament polymerization;GO:0030046//parallel actin filament bundle assembly;GO:0030335//positive regulation of cell migration;GO:0034599//cellular response to oxidative stress;GO:0042102//positive regulation of T cell proliferation;GO:0048661//po…	--
ENSBGRG00000021204	6423	7360	5527	907	312	528	129.72	148.24	121.98	6.31	2.98	5.03	133.313	4.77333	-4.80368	3.91763e-80	2.68783e-78	CCDC40	coiled-coil domain containing 40 [Source:HGNC Symbol;Acc:HGNC:26090]	-	-	-	-	GO:0005929//cilium;GO:0005930//axoneme	-	GO:0001947//heart looping;GO:0003341//cilium movement;GO:0003351//epithelial cilium movement;GO:0003356//regulation of cilium beat frequency;GO:0030317//sperm motility;GO:0030324//lung development;GO:0035082//axoneme assembly;GO:0035469//determination of pancreatic left/right asymmetry;GO:0036159//inner dynein arm assembly;GO:0044458//motile cilium assembly;GO:0060287//epithelial cilium movement …	--
ENSBGRG00000026648	2381	3438	3281	657	391	559	38.43	55.3	57.82	3.59	2.91	4.18	50.5167	3.56	-3.82681	5.15464e-80	3.52419e-78	CATSPERG	cation channel sperm associated auxiliary subunit gamma [Source:HGNC Symbol;Acc:HGNC:25243]	-	-	-	-	GO:0036128//CatSper complex;GO:0097228//sperm principal piece	-	-	--
ENSBGRG00000021645	582	541	721	11	6	1	12.72	12.02	17.22	0.08	0.11	0.01	13.9867	0.0666667	-7.71287	5.49276e-80	3.74233e-78	CCDC178	coiled-coil domain containing 178 [Source:HGNC Symbol;Acc:HGNC:29588]	-	-	-	-	-	-	-	--
ENSBGRG00000006111	1178	1249	1007	296	144	165	20.02	19.71	18.11	2.11	1.83	2.15	19.28	2.03	-3.24755	6.17948e-80	4.19563e-78	CFAP61	cilia and flagella associated protein 61 [Source:HGNC Symbol;Acc:HGNC:15872]	-	-	-	-	-	-	-	--
ENSBGRG00000005115	1281	1408	1043	480	375	360	41.04	46.27	37.15	5.35	5.54	5.6	41.4867	5.49667	-2.91602	7.22927e-80	4.89147e-78	C2orf42	chromosome 2 open reading frame 42 [Source:HGNC Symbol;Acc:HGNC:26056]	-	-	-	-	GO:0005654//nucleoplasm;GO:0031965//nuclear membrane	-	-	--
ENSBGRG00000018784	1235	1324	1226	515	463	431	34.18	36.59	36.86	4.9	6.01	5.69	35.8767	5.53333	-2.69683	1.34209e-79	9.04967e-78	ACSL5	acyl-CoA synthetase long chain family member 5 [Source:HGNC Symbol;Acc:HGNC:16526]	Metabolism;Organismal Systems;Cellular Processes;Organismal Systems;Organismal Systems;Metabolism;Cellular Processes;Metabolism;Metabolism	Global and overview maps;Environmental adaptation;Transport and catabolism;Endocrine system;Endocrine system;Global and overview maps;Cell growth and death;Lipid metabolism;Lipid metabolism	ko01100//Metabolic pathways;ko04714//Thermogenesis;ko04146//Peroxisome;ko03320//PPAR signaling pathway;ko04920//Adipocytokine signaling pathway;ko01212//Fatty acid metabolism;ko04216//Ferroptosis;ko00071//Fatty acid degradation;ko00061//Fatty acid biosynthesis	K01897;K01897;K01897;K01897;K01897;K01897;K01897;K01897;K01897	GO:0005654//nucleoplasm;GO:0005730//nucleolus;GO:0005739//mitochondrion;GO:0005783//endoplasmic reticulum;GO:0005886//plasma membrane	GO:0003824//catalytic activity;GO:0004467//long-chain fatty acid-CoA ligase activity	GO:0001676//long-chain fatty acid metabolic process	--
ENSBGRG00000012671	659	742	413	15	3	8	62.13	69.7	42.5	0.48	0.13	0.35	58.11	0.32	-7.50457	1.93666e-79	1.30141e-77	LKAAEAR1	LKAAEAR motif containing 1 [Source:HGNC Symbol;Acc:HGNC:33718]	-	-	-	-	-	-	-	--
ENSBGRG00000025716	839	892	572	9	1	3	39.62	41.96	29.48	0.14	0.02	0.07	37.02	0.0766667	-8.91549	2.18343e-79	1.46223e-77	ANKRD61	ankyrin repeat domain 61 [Source:HGNC Symbol;Acc:HGNC:22467]	-	-	-	-	GO:0005654//nucleoplasm	GO:0005515//protein binding	-	--
ENSBGRG00000020556	341	403	304	31	18	26	68.93	81.16	67.07	2.12	1.68	2.43	72.3867	2.07667	-5.12338	2.56964e-79	1.71502e-77	CTXN1	cortexin 1 [Source:HGNC Symbol;Acc:HGNC:31108]	-	-	-	-	-	-	-	--
ENSBGRG00000020595	314	382	361	32	30	22	5.36	6.48	6.66	0.19	0.24	0.18	6.16667	0.203333	-4.92257	3.33488e-79	2.2182e-77	KCNU1	potassium calcium-activated channel subfamily U member 1 [Source:HGNC Symbol;Acc:HGNC:18867]	Environmental Information Processing;Organismal Systems;Organismal Systems	Signal transduction;Circulatory system;Endocrine system	ko04022//cGMP-PKG signaling pathway;ko04270//Vascular smooth muscle contraction;ko04911//Insulin secretion	K05274;K05274;K05274	GO:0016020//membrane	GO:0005216//ion channel activity	GO:0006811//ion transport;GO:0006813//potassium ion transport;GO:0055085//transmembrane transport	--
ENSBGRG00000024519	1818	1749	1509	263	318	291	132.67	127.16	120.2	6.49	10.69	9.83	126.677	9.00333	-3.81455	7.20284e-79	4.7748e-77	SYCE1L	synaptonemal complex central element protein 1 like [Source:HGNC Symbol;Acc:HGNC:37236]	-	-	-	-	GO:0000795//synaptonemal complex;GO:0045111//intermediate filament cytoskeleton	-	GO:0007130//synaptonemal complex assembly;GO:0070193//synaptonemal complex organization	--
ENSBGRG00000013299	1155	1291	1481	353	198	222	5.67	7.46	8.69	0.49	0.38	0.44	7.27333	0.436667	-4.05801	8.5534e-79	5.65101e-77	DNAH10	dynein axonemal heavy chain 10 [Source:HGNC Symbol;Acc:HGNC:2941]	Human Diseases	Neurodegenerative disease	ko05016//Huntington disease	K10408	GO:0030286//dynein complex	GO:0003777//microtubule motor activity;GO:0005524//ATP binding	GO:0007018//microtubule-based movement	--
ENSBGRG00000017221	2368	2116	2343	256	217	100	53.72	47.82	58.02	1.96	2.27	1.05	53.1867	1.76	-4.91742	8.72834e-79	5.74723e-77	MARCHF10	membrane associated ring-CH-type finger 10 [Source:HGNC Symbol;Acc:HGNC:26655]	-	-	-	-	-	GO:0008270//zinc ion binding	-	--
ENSBGRG00000007654	749	844	639	39	20	6	8.64	9.7	8.05	0.15	0.11	0.03	8.79667	0.0966667	-6.50779	1.58397e-78	1.03949e-76	ADCY10	adenylate cyclase 10 [Source:HGNC Symbol;Acc:HGNC:21285]	Metabolism;Organismal Systems;Environmental Information Processing;Metabolism;Environmental Information Processing;Organismal Systems;Organismal Systems	Global and overview maps;Environmental adaptation;Signal transduction;Nucleotide metabolism;Signal transduction;Endocrine system;Environmental adaptation	ko01100//Metabolic pathways;ko04714//Thermogenesis;ko04024//cAMP signaling pathway;ko00230//Purine metabolism;ko04371//Apelin signaling pathway;ko04935//Growth hormone synthesis, secretion and action;ko04713//Circadian entrainment	K11265;K11265;K11265;K11265;K11265;K11265;K11265	GO:0005634//nucleus;GO:0015630//microtubule cytoskeleton;GO:0016020//membrane;GO:0016324//apical plasma membrane;GO:0031514//motile cilium;GO:0048471//perinuclear region of cytoplasm	GO:0004016//adenylate cyclase activity;GO:0016849//phosphorus-oxygen lyase activity;GO:0071890//bicarbonate binding	GO:0003351//epithelial cilium movement;GO:0006171//cAMP biosynthetic process;GO:0009190//cyclic nucleotide biosynthetic process;GO:0035556//intracellular signal transduction;GO:0071241//cellular response to inorganic substance	--
ENSBGRG00000026534	220	189	205	4825	3748	3440	14.13	12.09	14.37	104.8	110.92	102.28	13.53	106	2.96983	1.94521e-78	1.2723e-76	PNP	purine nucleoside phosphorylase [Source:HGNC Symbol;Acc:HGNC:7892]	Metabolism;Metabolism;Metabolism;Metabolism	Global and overview maps;Nucleotide metabolism;Nucleotide metabolism;Metabolism of cofactors and vitamins	ko01100//Metabolic pathways;ko00230//Purine metabolism;ko00240//Pyrimidine metabolism;ko00760//Nicotinate and nicotinamide metabolism	K03783;K03783;K03783;K03783	GO:0005737//cytoplasm;GO:0005829//cytosol	GO:0001882//nucleoside binding;GO:0002060//purine nucleobase binding;GO:0003824//catalytic activity;GO:0004731//purine-nucleoside phosphorylase activity;GO:0008144//drug binding;GO:0016763//transferase activity, transferring pentosyl groups;GO:0042301//phosphate ion binding	GO:0006139//nucleobase-containing compound metabolic process;GO:0006148//inosine catabolic process;GO:0006738//nicotinamide riboside catabolic process;GO:0006955//immune response;GO:0009116//nucleoside metabolic process;GO:0009165//nucleotide biosynthetic process;GO:0034418//urate biosynthetic process;GO:0042102//positive regulation of T cell proliferation;GO:0042493//response to drug;GO:0046638/…	--
ENSBGRG00000022495	467	599	423	12	1	12	16.57	19.71	17.11	0.19	0.03	0.3	17.7967	0.173333	-6.68191	2.31673e-78	1.51026e-76	MMEL1	membrane metalloendopeptidase like 1 [Source:HGNC Symbol;Acc:HGNC:14668]	-	-	-	-	GO:0005615//extracellular space;GO:0016020//membrane	GO:0004175//endopeptidase activity;GO:0004222//metalloendopeptidase activity;GO:0008237//metallopeptidase activity	GO:0006508//proteolysis	--
ENSBGRG00000022364	1391	1223	692	9	4	0	153.56	134.51	83.39	0.34	0.2	0	123.82	0.18	-9.42603	2.87494e-78	1.86795e-76	TMEM89	transmembrane protein 89 [Source:HGNC Symbol;Acc:HGNC:32372]	-	-	-	-	-	-	-	--
ENSBGRG00000011896	591	541	536	5	5	3	20.9	19.06	20.69	0.06	0.08	0.05	20.2167	0.0633333	-8.31836	6.07415e-78	3.93357e-76	-	XP_002693314.3 ubiquilin-3 [Bos taurus]	-	-	-	-	-	GO:0005515//protein binding	-	--
ENSBGRG00000017845	815	962	553	8	4	1	53.85	63.05	45.58	0.15	0.1	0.03	54.16	0.0933333	-9.18062	7.02394e-78	4.53368e-76	TSSK4	testis specific serine kinase 4 [Source:HGNC Symbol;Acc:HGNC:19825]	-	-	-	-	GO:0031514//motile cilium;GO:0036126//sperm flagellum	GO:0000287//magnesium ion binding;GO:0004672//protein kinase activity;GO:0004674//protein serine/threonine kinase activity;GO:0005524//ATP binding;GO:0042802//identical protein binding;GO:0042803//protein homodimerization activity;GO:0044877//macromolecular complex binding	GO:0006468//protein phosphorylation;GO:0007286//spermatid development;GO:0009566//fertilization;GO:0018105//peptidyl-serine phosphorylation;GO:0030317//sperm motility;GO:0032793//positive regulation of CREB transcription factor activity;GO:1990443//peptidyl-threonine autophosphorylation	--
ENSBGRG00000012815	1019	1004	944	262	160	236	48.51	47.65	49.08	4.23	3.53	5.21	48.4133	4.32333	-3.48519	8.11713e-78	5.22211e-76	-	XP_010850331.1 PREDICTED: MORN repeat-containing protein 5 [Bison bison bison]	-	-	-	-	-	-	-	--
ENSBGRG00000015704	639989	388031	426573	99582	62962	69303	33145.1	20021.4	24113.9	1744.35	1502.69	1661.74	25760.1	1636.26	-3.97667	9.24427e-78	5.92781e-76	-	XP_024835237.1 uncharacterized protein LOC112442408, partial [Bos taurus]	-	-	-	-	-	-	-	--
ENSBGRG00000026679	900	987	833	310	282	272	11.74	12.86	11.82	1.41	1.76	1.7	12.14	1.62333	-2.90274	2.464e-77	1.57487e-75	SYNJ2	synaptojanin 2 [Source:HGNC Symbol;Acc:HGNC:11504]	Metabolism;Environmental Information Processing;Metabolism	Global and overview maps;Signal transduction;Carbohydrate metabolism	ko01100//Metabolic pathways;ko04070//Phosphatidylinositol signaling system;ko00562//Inositol phosphate metabolism	K20279;K20279;K20279	-	GO:0003676//nucleic acid binding;GO:0034595//phosphatidylinositol phosphate 5-phosphatase activity;GO:0042578//phosphoric ester hydrolase activity	GO:0046856//phosphatidylinositol dephosphorylation	--
ENSBGRG00000018630	600	709	499	17	4	1	59.25	69.76	53.79	0.57	0.18	0.05	60.9333	0.266667	-7.83605	2.48208e-77	1.58128e-75	C11orf91	chromosome 11 open reading frame 91 [Source:HGNC Symbol;Acc:HGNC:34444]	-	-	-	-	-	-	-	--
ENSBGRG00000011326	2131	2203	2298	164	69	38	17.91	18.45	21.08	0.47	0.27	0.15	19.1467	0.296667	-6.01211	2.73353e-77	1.73584e-75	SPAG17	sperm associated antigen 17 [Source:HGNC Symbol;Acc:HGNC:26620]	-	-	-	-	GO:1990716//axonemal central apparatus	-	GO:0003351//epithelial cilium movement;GO:1904158//axonemal central apparatus assembly	--
ENSBGRG00000000242	406	469	389	47	54	47	12.65	15.32	13.16	0.54	0.78	0.69	13.71	0.67	-4.35492	4.04632e-77	2.56119e-75	-	XP_027393919.1 ankyrin repeat and MYND domain-containing protein 1 [Bos indicus x Bos taurus]	-	-	-	-	-	GO:0005515//protein binding	-	--
ENSBGRG00000014559	1376	1556	671	64	56	66	24.37	27.45	12.97	0.38	0.46	0.54	21.5967	0.46	-5.55303	8.46608e-77	5.34153e-75	-	XP_010838711.1 PREDICTED: uncharacterized protein C16orf96 homolog [Bison bison bison]	-	-	-	-	-	-	-	--
ENSBGRG00000006886	748	498	458	19	27	18	25.87	17.27	17.19	0.22	0.43	0.29	20.11	0.313333	-6.00407	1.01952e-76	6.4119e-75	CCDC183	coiled-coil domain containing 183 [Source:HGNC Symbol;Acc:HGNC:28236]	-	-	-	-	-	-	-	--
ENSBGRG00000017100	759	788	749	274	211	172	31.27	32.34	33.68	3.82	4.01	3.28	32.43	3.70333	-3.13043	1.27018e-76	7.9628e-75	IQCD	IQ motif containing D [Source:HGNC Symbol;Acc:HGNC:25168]	-	-	-	-	-	GO:0005515//protein binding	-	--
ENSBGRG00000025909	3598	3749	2911	1740	1316	1421	312.49	324.39	275.96	51.11	52.67	57.14	304.28	53.64	-2.50402	2.28655e-76	1.42887e-74	GFER	growth factor, augmenter of liver regeneration [Source:HGNC Symbol;Acc:HGNC:4236]	-	-	-	-	GO:0005739//mitochondrion;GO:0005829//cytosol	GO:0015035//protein disulfide oxidoreductase activity;GO:0016971//flavin-linked sulfhydryl oxidase activity;GO:0016972//thiol oxidase activity;GO:0050660//flavin adenine dinucleotide binding	GO:0055114//oxidation-reduction process	--
ENSBGRG00000008384	683	742	569	10	1	1	89.05	96.38	80.97	0.44	0.06	0.06	88.8	0.186667	-8.89395	2.3044e-76	1.43546e-74	TEX43	testis expressed 43 [Source:HGNC Symbol;Acc:HGNC:33767]	-	-	-	-	-	-	-	--
ENSBGRG00000015767	7363	5614	6820	670	344	199	363.76	276.32	367.91	11.16	7.74	4.54	335.997	7.81333	-5.42636	4.0554e-76	2.5182e-74	-	XP_014338585.1 PREDICTED: myomegalin isoform X1 [Bos mutus]	-	-	-	-	-	-	-	--
ENSBGRG00000024959	456	768	621	43	43	22	7.15	11.99	10.62	0.23	0.31	0.16	9.92	0.233333	-5.40988	4.96752e-76	3.07485e-74	-	XP_005908081.1 PREDICTED: LOW QUALITY PROTEIN: glutamine-rich protein 2 [Bos mutus]	-	-	-	-	-	-	-	--
ENSBGRG00000012956	757	765	675	236	185	215	32.64	33.36	32.49	1.47	1.61	1.81	32.83	1.63	-4.33207	5.25078e-76	3.23996e-74	PSD3	pleckstrin and Sec7 domain containing 3 [Source:HGNC Symbol;Acc:HGNC:19093]	Cellular Processes;Organismal Systems	Transport and catabolism;Development and regeneration	ko04144//Endocytosis;ko04361//Axon regeneration	K12494;K12494	-	GO:0005086//ARF guanyl-nucleotide exchange factor activity	GO:0032012//regulation of ARF protein signal transduction	--
ENSBGRG00000022057	536	637	522	6	4	2	19.85	23.51	21.11	0.08	0.07	0.03	21.49	0.06	-8.48449	9.05058e-76	5.5671e-74	MATN1	matrilin 1 [Source:HGNC Symbol;Acc:HGNC:6907]	-	-	-	-	GO:0031012//extracellular matrix	GO:0005201//extracellular matrix structural constituent;GO:0005509//calcium ion binding	GO:0002062//chondrocyte differentiation;GO:0003429//growth plate cartilage chondrocyte morphogenesis;GO:0030500//regulation of bone mineralization	--
ENSBGRG00000026801	350	436	365	39	15	26	44.7	55.47	50.88	1.68	0.88	1.54	50.35	1.36667	-5.20326	1.35332e-75	8.29838e-74	-	XP_019833730.1 PREDICTED: spermatogenesis-associated protein 33 [Bos indicus]	-	-	-	-	-	-	-	--
ENSBGRG00000018830	479	621	397	8	18	6	22.06	28.5	19.86	0.12	0.38	0.13	23.4733	0.21	-6.80449	5.15303e-75	3.14993e-73	GOT1L1	glutamic-oxaloacetic transaminase 1 like 1 [Source:HGNC Symbol;Acc:HGNC:28487]	Metabolism;Metabolism;Metabolism;Metabolism;Metabolism;Metabolism;Metabolism;Metabolism;Metabolism;Metabolism;Metabolism	Global and overview maps;Global and overview maps;Global and overview maps;Amino acid metabolism;Amino acid metabolism;Amino acid metabolism;Amino acid metabolism;Amino acid metabolism;Global and overview maps;Amino acid metabolism;Amino acid metabolism	ko01100//Metabolic pathways;ko01200//Carbon metabolism;ko01230//Biosynthesis of amino acids;ko00270//Cysteine and methionine metabolism;ko00330//Arginine and proline metabolism;ko00350//Tyrosine metabolism;ko00250//Alanine, aspartate and glutamate metabolism;ko00360//Phenylalanine metabolism;ko01210//2-Oxocarboxylic acid metabolism;ko00220//Arginine biosynthesis;ko00400//Phenylalanine, tyrosine a…	K14454;K14454;K14454;K14454;K14454;K14454;K14454;K14454;K14454;K14454;K14454	-	GO:0003824//catalytic activity;GO:0008483//transaminase activity;GO:0030170//pyridoxal phosphate binding	GO:0006520//cellular amino acid metabolic process;GO:0009058//biosynthetic process	--
ENSBGRG00000017138	669	531	564	8	1	4	46.76	39.21	40.82	0.2	0.03	0.12	42.2633	0.116667	-8.50087	5.61752e-75	3.4232e-73	-	XP_019844129.1 PREDICTED: uncharacterized protein C10orf82 homolog [Bos indicus]	-	-	-	-	-	-	-	--
ENSBGRG00000004082	4506	4283	4068	81975	56305	50159	254.8	240.21	250.45	1557.98	1460.72	1307.42	248.487	1442.04	2.53687	5.87551e-75	3.56933e-73	-	XP_031213222.1 heterogeneous nuclear ribonucleoprotein A1 [Mastomys coucha]	Genetic Information Processing	Transcription	ko03040//Spliceosome	K12741	-	GO:0003676//nucleic acid binding	-	--
ENSBGRG00000020479	709	703	688	6	4	0	32.66	32.26	34.59	0.09	0.08	0	33.17	0.0566667	-9.19316	6.9798e-75	4.22709e-73	DDI1	DNA damage inducible 1 homolog 1 [Source:HGNC Symbol;Acc:HGNC:18961]	-	-	-	-	-	GO:0004190//aspartic-type endopeptidase activity;GO:0005515//protein binding	GO:0006508//proteolysis;GO:0010498//proteasomal protein catabolic process;GO:0031647//regulation of protein stability;GO:0072711//cellular response to hydroxyurea	--
ENSBGRG00000017775	525	442	455	46	18	17	30.48	25.56	28.83	0.9	0.48	0.46	28.29	0.613333	-5.52748	1.26717e-74	7.65059e-73	-	XP_019819054.1 PREDICTED: phospholipid-transporting ATPase IK [Bos indicus]	-	-	-	-	GO:0016021//integral component of membrane	GO:0000287//magnesium ion binding;GO:0005524//ATP binding	GO:0015914//phospholipid transport	--
ENSBGRG00000001010	2741	2462	2583	867	750	538	117.3	104.33	119.37	12.78	15.36	10.68	113.667	12.94	-3.1349	1.299e-74	7.81868e-73	TFDP2	transcription factor Dp-2 [Source:HGNC Symbol;Acc:HGNC:11751]	Cellular Processes	Cell growth and death	ko04110//Cell cycle	K09392	GO:0005654//nucleoplasm;GO:0005667//transcription factor complex;GO:0072686//mitotic spindle;GO:0090575//RNA polymerase II transcription factor complex	GO:0000977//RNA polymerase II regulatory region sequence-specific DNA binding;GO:0001228//transcriptional activator activity, RNA polymerase II transcription regulatory region sequence-specific binding;GO:0003700//transcription factor activity, sequence-specific DNA binding;GO:0003712//transcription cofactor activity;GO:0008134//transcription factor binding;GO:0019904//protein domain specific bin…	GO:0000278//mitotic cell cycle;GO:0006355//regulation of transcription, DNA-templated;GO:0045892//negative regulation of transcription, DNA-templated;GO:0045944//positive regulation of transcription from RNA polymerase II promoter;GO:0051726//regulation of cell cycle	E2F
ENSBGRG00000020117	760	804	596	143	66	77	10.9	11.49	9.33	0.69	0.44	0.51	10.5733	0.546667	-4.27363	1.30585e-74	7.83592e-73	-	XP_005899144.1 PREDICTED: LOW QUALITY PROTEIN: putative tetratricopeptide repeat protein 41 [Bos mutus]	-	-	-	-	-	GO:0005515//protein binding	-	--
ENSBGRG00000006177	526	412	502	19	8	3	10.51	8.2	10.95	0.13	0.07	0.03	9.88667	0.0766667	-7.01074	1.39264e-74	8.33119e-73	RFX6	regulatory factor X6 [Source:HGNC Symbol;Acc:HGNC:21478]	Human Diseases	Endocrine and metabolic disease	ko04950//Maturity onset diabetes of the young	K19521	GO:0005634//nucleus	GO:0000977//RNA polymerase II regulatory region sequence-specific DNA binding;GO:0001228//transcriptional activator activity, RNA polymerase II transcription regulatory region sequence-specific binding;GO:0003677//DNA binding;GO:0003700//transcription factor activity, sequence-specific DNA binding;GO:0044212//transcription regulatory region DNA binding	GO:0006355//regulation of transcription, DNA-templated;GO:0031018//endocrine pancreas development;GO:0035774//positive regulation of insulin secretion involved in cellular response to glucose stimulus;GO:0042593//glucose homeostasis;GO:0045893//positive regulation of transcription, DNA-templated;GO:0045944//positive regulation of transcription from RNA polymerase II promoter;GO:0050796//regulatio…	RFX
ENSBGRG00000003485	4996	4646	4868	2471	1776	2091	128.73	119.19	137.09	21.93	21.63	25.56	128.337	23.04	-2.47772	2.25669e-74	1.34592e-72	-	XP_005209089.1 long-chain-fatty-acid--CoA ligase 6 isoform X1 [Bos taurus]	Metabolism;Organismal Systems;Cellular Processes;Organismal Systems;Organismal Systems;Metabolism;Cellular Processes;Metabolism;Metabolism	Global and overview maps;Environmental adaptation;Transport and catabolism;Endocrine system;Endocrine system;Global and overview maps;Cell growth and death;Lipid metabolism;Lipid metabolism	ko01100//Metabolic pathways;ko04714//Thermogenesis;ko04146//Peroxisome;ko03320//PPAR signaling pathway;ko04920//Adipocytokine signaling pathway;ko01212//Fatty acid metabolism;ko04216//Ferroptosis;ko00071//Fatty acid degradation;ko00061//Fatty acid biosynthesis	K01897;K01897;K01897;K01897;K01897;K01897;K01897;K01897;K01897	-	GO:0003824//catalytic activity	-	--
ENSBGRG00000004565	1556	938	1852	98	61	39	16.34	9.25	24.06	0.33	0.28	0.18	16.55	0.263333	-5.9738	4.1991e-74	2.49681e-72	-	XP_010815490.3 tetratricopeptide repeat protein 6 isoform X1 [Bos taurus]	-	-	-	-	-	GO:0005515//protein binding	-	--
ENSBGRG00000013516	501	453	508	59	30	22	31.1	28.02	34.43	1.24	0.86	0.63	31.1833	0.91	-5.09876	4.25932e-74	2.52497e-72	SEPTIN12	septin 12 [Source:HGNC Symbol;Acc:HGNC:26348]	Human Diseases;Human Diseases	Infectious disease: bacterial;Infectious disease: bacterial	ko05131//Shigellosis;ko05100//Bacterial invasion of epithelial cells	K16938;K16938	GO:0005819//spindle;GO:0015630//microtubule cytoskeleton;GO:0030496//midbody;GO:0031105//septin complex;GO:0048471//perinuclear region of cytoplasm;GO:0097227//sperm annulus	GO:0005525//GTP binding;GO:0042802//identical protein binding;GO:0042803//protein homodimerization activity	GO:0030317//sperm motility	--
ENSBGRG00000016618	3372	3600	3379	295	147	71	73.82	76.9	81.03	2.14	1.51	0.75	77.25	1.46667	-5.71892	4.51136e-74	2.66632e-72	DRC7	dynein regulatory complex subunit 7 [Source:HGNC Symbol;Acc:HGNC:25289]	-	-	-	-	GO:0005737//cytoplasm	-	-	--
ENSBGRG00000023801	575	713	813	4	3	4	154.6	190.99	238.59	0.36	0.37	0.5	194.727	0.41	-8.89161	6.42729e-74	3.78727e-72	-	KAB0345976.1 hypothetical protein FD755_024372 [Muntiacus reevesi]	-	-	-	-	-	-	-	--
ENSBGRG00000009362	744	651	699	14115	9316	9789	19.61	17.09	20.11	125.81	113.15	119.45	18.9367	119.47	2.65739	6.9863e-74	4.10435e-72	CAPN2	calpain 2 [Source:HGNC Symbol;Acc:HGNC:1479]	Human Diseases;Human Diseases;Cellular Processes;Genetic Information Processing;Cellular Processes;Cellular Processes;Cellular Processes	Neurodegenerative disease;Infectious disease: bacterial;Cellular community - eukaryotes;Folding, sorting and degradation;Cell growth and death;Cell growth and death;Cell growth and death	ko05010//Alzheimer disease;ko05131//Shigellosis;ko04510//Focal adhesion;ko04141//Protein processing in endoplasmic reticulum;ko04217//Necroptosis;ko04218//Cellular senescence;ko04210//Apoptosis	K03853;K03853;K03853;K03853;K03853;K03853;K03853	GO:0000785//chromatin;GO:0005634//nucleus;GO:0005737//cytoplasm;GO:0005764//lysosome;GO:0005783//endoplasmic reticulum;GO:0005794//Golgi apparatus;GO:0005829//cytosol;GO:0005886//plasma membrane;GO:0031143//pseudopodium;GO:0045121//membrane raft;GO:0097038//perinuclear endoplasmic reticulum	GO:0004198//calcium-dependent cysteine-type endopeptidase activity;GO:0005509//calcium ion binding;GO:0008233//peptidase activity	GO:0001824//blastocyst development;GO:0006508//proteolysis;GO:0007520//myoblast fusion;GO:0051493//regulation of cytoskeleton organization;GO:0051603//proteolysis involved in cellular protein catabolic process;GO:0071230//cellular response to amino acid stimulus	--
ENSBGRG00000001546	377	399	369	9	7	2	18.5	18.39	21.58	0.18	0.19	0.06	19.49	0.143333	-7.08722	1.1447e-73	6.7049e-72	LMNTD1	lamin tail domain containing 1 [Source:HGNC Symbol;Acc:HGNC:26683]	-	-	-	-	-	-	-	--
ENSBGRG00000016802	6368	6793	3948	1043	689	983	136.32	144.94	92.44	7.39	6.85	9.66	124.567	7.96667	-3.9668	1.20443e-73	7.03373e-72	PIGN	phosphatidylinositol glycan anchor biosynthesis class N [Source:HGNC Symbol;Acc:HGNC:8967]	Metabolism;Metabolism	Global and overview maps;Glycan biosynthesis and metabolism	ko01100//Metabolic pathways;ko00563//Glycosylphosphatidylinositol (GPI)-anchor biosynthesis	K05285;K05285	GO:0005789//endoplasmic reticulum membrane;GO:0005829//cytosol;GO:0005886//plasma membrane;GO:0016021//integral component of membrane	GO:0003824//catalytic activity;GO:0016740//transferase activity;GO:0051377//mannose-ethanolamine phosphotransferase activity	GO:0006506//GPI anchor biosynthetic process	--
ENSBGRG00000005420	474	506	357	71	44	38	24.6	25.97	20.31	1.36	1.09	1.09	23.6267	1.18	-4.32356	1.59429e-73	9.28282e-72	SPATA6L	spermatogenesis associated 6 like [Source:HGNC Symbol;Acc:HGNC:25472]	-	-	-	-	-	-	-	--
ENSBGRG00000023918	1727	1679	1739	967	693	698	51.63	48.7	56.71	9.54	10.04	10.2	52.3467	9.92667	-2.39872	1.70545e-73	9.90068e-72	TXNRD3	thioredoxin reductase 3 [Source:HGNC Symbol;Acc:HGNC:20667]	Human Diseases;Human Diseases;Metabolism	Cancer: overview;Cancer: specific types;Metabolism of other amino acids	ko05200//Pathways in cancer;ko05225//Hepatocellular carcinoma;ko00450//Selenocompound metabolism	K22182;K22182;K22182	GO:0005654//nucleoplasm;GO:0005829//cytosol	GO:0004791//thioredoxin-disulfide reductase activity;GO:0009055//electron carrier activity;GO:0015035//protein disulfide oxidoreductase activity;GO:0016491//oxidoreductase activity;GO:0016668//oxidoreductase activity, acting on a sulfur group of donors, NAD(P) as acceptor;GO:0050660//flavin adenine dinucleotide binding	GO:0045454//cell redox homeostasis;GO:0055114//oxidation-reduction process	--
ENSBGRG00000005267	510	516	613	57	69	48	13.73	13.84	18.02	0.52	0.86	0.6	15.1967	0.66	-4.52515	2.29374e-73	1.32766e-71	CCDC62	coiled-coil domain containing 62 [Source:HGNC Symbol;Acc:HGNC:30723]	-	-	-	-	GO:0005634//nucleus;GO:0005654//nucleoplasm;GO:0005886//plasma membrane	GO:0030331//estrogen receptor binding;GO:0030374//ligand-dependent nuclear receptor transcription coactivator activity	GO:0001835//blastocyst hatching;GO:0045944//positive regulation of transcription from RNA polymerase II promoter;GO:0071392//cellular response to estradiol stimulus	--
ENSBGRG00000015226	84922	80024	58593	7525	2336	2580	6295.13	5910.2	4740.99	188.68	79.8	88.55	5648.77	119.01	-5.56878	2.885e-73	1.66499e-71	DKKL1	dickkopf like acrosomal protein 1 [Source:HGNC Symbol;Acc:HGNC:16528]	-	-	-	-	-	-	-	--
ENSBGRG00000007944	387	457	488	45	51	46	20.73	24.39	28.5	0.82	1.26	1.14	24.54	1.07333	-4.51497	3.2713e-73	1.88239e-71	NCF4	neutrophil cytosolic factor 4 [Source:HGNC Symbol;Acc:HGNC:7662]	Cellular Processes;Organismal Systems;Organismal Systems;Human Diseases	Transport and catabolism;Immune system;Development and regeneration;Infectious disease: parasitic	ko04145//Phagosome;ko04670//Leukocyte transendothelial migration;ko04380//Osteoclast differentiation;ko05140//Leishmaniasis	K08012;K08012;K08012;K08012	GO:0005737//cytoplasm;GO:0005829//cytosol;GO:0010008//endosome membrane;GO:0016020//membrane;GO:0043020//NADPH oxidase complex	GO:0005515//protein binding;GO:0016176//superoxide-generating NADPH oxidase activator activity;GO:0032266//phosphatidylinositol-3-phosphate binding;GO:0035091//phosphatidylinositol binding	GO:0006909//phagocytosis;GO:0045730//respiratory burst	--
ENSBGRG00000001050	1808	2174	1798	938	567	670	25.81	30.93	28.02	4.51	3.73	4.42	28.2533	4.22	-2.74311	4.93048e-73	2.82883e-71	PASK	PAS domain containing serine/threonine kinase [Source:HGNC Symbol;Acc:HGNC:17270]	-	-	-	-	GO:0005634//nucleus;GO:0005737//cytoplasm;GO:0005829//cytosol	GO:0004672//protein kinase activity;GO:0004674//protein serine/threonine kinase activity;GO:0005524//ATP binding;GO:0035091//phosphatidylinositol binding	GO:0006468//protein phosphorylation;GO:0043576//regulation of respiratory gaseous exchange;GO:0045719//negative regulation of glycogen biosynthetic process;GO:0046777//protein autophosphorylation;GO:0070092//regulation of glucagon secretion;GO:0097009//energy homeostasis	--
ENSBGRG00000005798	883	746	593	143	100	126	37.35	31.72	26.87	1.96	1.89	2.5	31.98	2.11667	-3.9173	6.33475e-73	3.62392e-71	TTC23	tetratricopeptide repeat domain 23 [Source:HGNC Symbol;Acc:HGNC:25730]	-	-	-	-	GO:0005929//cilium	GO:0005515//protein binding	GO:0045880//positive regulation of smoothened signaling pathway	--
ENSBGRG00000007445	501	399	353	10	11	3	39.65	31.46	30.49	0.27	0.4	0.11	33.8667	0.26	-7.02521	6.57606e-73	3.75103e-71	ATP6V1E2	ATPase H+ transporting V1 subunit E2 [Source:HGNC Symbol;Acc:HGNC:18125]	Metabolism;Human Diseases;Metabolism;Human Diseases;Cellular Processes;Environmental Information Processing;Organismal Systems;Human Diseases;Human Diseases;Organismal Systems	Global and overview maps;Infectious disease: viral;Energy metabolism;Immune disease;Transport and catabolism;Signal transduction;Nervous system;Infectious disease: bacterial;Infectious disease: bacterial;Excretory system	ko01100//Metabolic pathways;ko05165//Human papillomavirus infection;ko00190//Oxidative phosphorylation;ko05323//Rheumatoid arthritis;ko04145//Phagosome;ko04150//mTOR signaling pathway;ko04721//Synaptic vesicle cycle;ko05120//Epithelial cell signaling in Helicobacter pylori infection;ko05110//Vibrio cholerae infection;ko04966//Collecting duct acid secretion	K02150;K02150;K02150;K02150;K02150;K02150;K02150;K02150;K02150;K02150	GO:0001669//acrosomal vesicle;GO:0033178//proton-transporting two-sector ATPase complex, catalytic domain	GO:0008553//hydrogen-exporting ATPase activity, phosphorylative mechanism;GO:0046961//proton-transporting ATPase activity, rotational mechanism	GO:1902600//hydrogen ion transmembrane transport	--
ENSBGRG00000026673	306	362	314	9	5	8	9.43	11.12	10.56	0.09	0.07	0.11	10.37	0.09	-6.84828	1.20557e-72	6.85672e-71	MFSD6L	major facilitator superfamily domain containing 6 like [Source:HGNC Symbol;Acc:HGNC:26656]	-	-	-	-	-	-	-	--
ENSBGRG00000024698	545	607	393	55	29	51	16.83	18.85	13.43	0.58	0.41	0.76	16.37	0.583333	-4.81059	1.44138e-72	8.17423e-71	ASB15	ankyrin repeat and SOCS box containing 15 [Source:HGNC Symbol;Acc:HGNC:19767]	-	-	-	-	-	GO:0005515//protein binding	GO:0035556//intracellular signal transduction	--
ENSBGRG00000010969	7377	6367	8050	1194	459	498	239.61	206.04	285.4	13.12	6.87	7.49	243.683	9.16	-4.73352	1.59237e-72	9.00444e-71	ADAD1	adenosine deaminase domain containing 1 [Source:HGNC Symbol;Acc:HGNC:30713]	-	-	-	-	GO:0005634//nucleus	GO:0003723//RNA binding;GO:0004000//adenosine deaminase activity	GO:0006396//RNA processing;GO:0007286//spermatid development	--
ENSBGRG00000011405	6419	6398	7344	3178	1955	2152	32.96	32.26	40.39	5.38	4.46	4.96	35.2033	4.93333	-2.83508	1.66596e-72	9.39354e-71	ALMS1	ALMS1 centrosome and basal body associated protein [Source:HGNC Symbol;Acc:HGNC:428]	-	-	-	-	GO:0005813//centrosome;GO:0005814//centriole	-	GO:0016197//endosomal transport;GO:0051492//regulation of stress fiber assembly	--
ENSBGRG00000024054	1059	855	648	162	121	122	12.35	9.97	8.19	0.63	0.64	0.65	10.17	0.64	-3.9901	1.79484e-72	1.00912e-70	COL22A1	collagen type XXII alpha 1 chain [Source:HGNC Symbol;Acc:HGNC:22989]	Organismal Systems	Digestive system	ko04974//Protein digestion and absorption	K16630	-	-	-	--
ENSBGRG00000016832	1980	1894	2106	165	61	40	69.18	65.51	80.34	1.93	1	0.66	71.6767	1.19667	-5.90441	1.86607e-72	1.04617e-70	CCDC60	coiled-coil domain containing 60 [Source:HGNC Symbol;Acc:HGNC:28610]	-	-	-	-	-	-	-	--
ENSBGRG00000009576	2180	2149	2227	1000	588	727	62.58	59.99	71.55	11.17	7.84	10.1	64.7067	9.70333	-2.73736	2.00698e-72	1.12197e-70	TTLL5	tubulin tyrosine ligase like 5 [Source:HGNC Symbol;Acc:HGNC:19963]	-	-	-	-	GO:0005813//centrosome;GO:0005829//cytosol;GO:0005886//plasma membrane	GO:0005524//ATP binding	GO:0006464//cellular protein modification process;GO:0060041//retina development in camera-type eye	--
ENSBGRG00000022709	2129	2028	1792	441	307	188	204.76	197.48	193.77	14.77	13.65	7.98	198.67	12.1333	-4.03333	3.17087e-72	1.76758e-70	CDKN3	cyclin dependent kinase inhibitor 3 [Source:HGNC Symbol;Acc:HGNC:1791]	-	-	-	-	GO:0005829//cytosol;GO:0048471//perinuclear region of cytoplasm	GO:0004721//phosphoprotein phosphatase activity;GO:0004722//protein serine/threonine phosphatase activity;GO:0004725//protein tyrosine phosphatase activity;GO:0016791//phosphatase activity	GO:0007050//cell cycle arrest;GO:0016311//dephosphorylation	--
ENSBGRG00000006012	664	529	389	49	23	26	57.67	45.77	36.88	1.44	0.92	1.05	46.7733	1.13667	-5.36281	3.54699e-72	1.97164e-70	INSL6	insulin like 6 [Source:HGNC Symbol;Acc:HGNC:6089]	-	-	-	-	GO:0005576//extracellular region	GO:0005179//hormone activity	-	--
ENSBGRG00000026193	1018	1145	953	398	342	266	18.41	20.63	18.81	2.43	2.85	2.23	19.2833	2.50333	-2.94543	4.63318e-72	2.56814e-70	PSD	pleckstrin and Sec7 domain containing [Source:HGNC Symbol;Acc:HGNC:9507]	Cellular Processes;Organismal Systems	Transport and catabolism;Development and regeneration	ko04144//Endocytosis;ko04361//Axon regeneration	K12494;K12494	GO:0014069//postsynaptic density;GO:0032154//cleavage furrow;GO:0032587//ruffle membrane;GO:0043197//dendritic spine	GO:0005086//ARF guanyl-nucleotide exchange factor activity;GO:0005515//protein binding;GO:0005543//phospholipid binding	GO:0031175//neuron projection development;GO:0032012//regulation of ARF protein signal transduction	--
ENSBGRG00000002779	792	624	793	5	4	1	22.9	17.98	25.03	0.05	0.05	0.01	21.97	0.0366667	-9.22685	5.41565e-72	2.99341e-70	PLCZ1	phospholipase C zeta 1 [Source:HGNC Symbol;Acc:HGNC:19218]	Metabolism;Environmental Information Processing;Human Diseases;Cellular Processes;Organismal Systems;Environmental Information Processing;Metabolism	Global and overview maps;Signal transduction;Infectious disease: bacterial;Cell growth and death;Endocrine system;Signal transduction;Carbohydrate metabolism	ko01100//Metabolic pathways;ko04020//Calcium signaling pathway;ko05131//Shigellosis;ko04114//Oocyte meiosis;ko04919//Thyroid hormone signaling pathway;ko04070//Phosphatidylinositol signaling system;ko00562//Inositol phosphate metabolism	K05861;K05861;K05861;K05861;K05861;K05861;K05861	GO:0005634//nucleus;GO:0005654//nucleoplasm;GO:0005730//nucleolus;GO:0005829//cytosol;GO:0045120//pronucleus	GO:0004435//phosphatidylinositol phospholipase C activity;GO:0004629//phospholipase C activity;GO:0005509//calcium ion binding;GO:0005546//phosphatidylinositol-4,5-bisphosphate binding;GO:0008081//phosphoric diester hydrolase activity;GO:0010314//phosphatidylinositol-5-phosphate binding;GO:0032266//phosphatidylinositol-3-phosphate binding	GO:0006629//lipid metabolic process;GO:0006816//calcium ion transport;GO:0007165//signal transduction;GO:0007204//positive regulation of cytosolic calcium ion concentration;GO:0007343//egg activation;GO:0035556//intracellular signal transduction;GO:0060470//positive regulation of cytosolic calcium ion concentration involved in egg activation	--
ENSBGRG00000007322	400	356	314	26	11	9	13.15	11.66	11.27	0.29	0.17	0.14	12.0267	0.2	-5.91009	1.01888e-71	5.61584e-70	LRRIQ4	leucine rich repeats and IQ motif containing 4 [Source:HGNC Symbol;Acc:HGNC:34298]	-	-	-	-	-	GO:0005515//protein binding	-	--
ENSBGRG00000018844	756	789	442	7	4	2	90.97	94.58	58.05	0.28	0.22	0.11	81.2	0.203333	-8.64149	1.61157e-71	8.85779e-70	LYZL4	lysozyme like 4 [Source:HGNC Symbol;Acc:HGNC:28387]	Organismal Systems	Digestive system	ko04970//Salivary secretion	K13915	GO:0001669//acrosomal vesicle;GO:0005615//extracellular space;GO:0036126//sperm flagellum	GO:0003796//lysozyme activity	GO:0009566//fertilization	--
ENSBGRG00000010069	489	409	386	72	48	62	58.56	47.64	51.28	2.86	2.57	3.26	52.4933	2.89667	-4.17967	2.932e-71	1.60703e-69	-	XP_003362416.2 cAMP-dependent protein kinase inhibitor beta isoform X1 [Equus caballus]	-	-	-	-	-	GO:0004862//cAMP-dependent protein kinase inhibitor activity	GO:0006469//negative regulation of protein kinase activity	--
ENSBGRG00000025929	3761	3222	1517	196	198	157	18.49	16	8.28	0.56	0.51	0.41	14.2567	0.493333	-4.85293	3.13192e-71	1.70756e-69	DNAH3	dynein axonemal heavy chain 3 [Source:HGNC Symbol;Acc:HGNC:2949]	Human Diseases	Neurodegenerative disease	ko05016//Huntington disease	K10408	GO:0030286//dynein complex	GO:0003777//microtubule motor activity;GO:0005524//ATP binding	GO:0007018//microtubule-based movement	--
ENSBGRG00000005578	625	518	705	47	17	14	28.1	23.2	34.59	0.71	0.35	0.29	28.63	0.45	-5.99146	3.13282e-71	1.70756e-69	BHMT	betaine--homocysteine S-methyltransferase [Source:HGNC Symbol;Acc:HGNC:1047]	Metabolism;Metabolism;Metabolism	Global and overview maps;Amino acid metabolism;Amino acid metabolism	ko01100//Metabolic pathways;ko00270//Cysteine and methionine metabolism;ko00260//Glycine, serine and threonine metabolism	K00544;K00544;K00544	GO:0005829//cytosol;GO:0070062//extracellular exosome	GO:0008270//zinc ion binding;GO:0047150//betaine-homocysteine S-methyltransferase activity	GO:0006577//amino-acid betaine metabolic process;GO:0009086//methionine biosynthetic process;GO:0071267//L-methionine salvage	--
ENSBGRG00000024147	589	510	459	113	87	101	54.17	46.73	46.08	3.51	3.69	4.3	48.9933	3.83333	-3.67591	4.46301e-71	2.42585e-69	TCTE3	t-complex-associated-testis-expressed 3 [Source:HGNC Symbol;Acc:HGNC:11695]	-	-	-	-	-	-	-	--
ENSBGRG00000015142	824	916	529	7	4	0	80.63	90.63	55.91	0.23	0.21	0	75.7233	0.146667	-9.01205	4.53842e-71	2.46003e-69	TEPP	testis, prostate and placenta expressed [Source:HGNC Symbol;Acc:HGNC:33745]	-	-	-	-	-	-	-	--
ENSBGRG00000023436	726	828	418	53	40	26	19.98	22.7	12.56	0.49	0.51	0.33	18.4133	0.443333	-5.37622	5.19989e-71	2.8108e-69	TSPEAR	thrombospondin type laminin G domain and EAR repeats [Source:HGNC Symbol;Acc:HGNC:1268]	-	-	-	-	GO:0009986//cell surface;GO:0032420//stereocilium;GO:0060170//ciliary membrane	-	GO:0007605//sensory perception of sound;GO:0008593//regulation of Notch signaling pathway;GO:0034505//tooth mineralization	--
ENSBGRG00000001352	1071	1173	654	4	4	1	53.69	58.58	35.78	0.07	0.09	0.02	49.35	0.06	-9.68387	5.60966e-71	3.02398e-69	PRR22	proline rich 22 [Source:HGNC Symbol;Acc:HGNC:28354]	-	-	-	-	-	-	-	--
ENSBGRG00000003135	694	539	693	121	101	104	17.57	15.13	19.15	1.04	1.18	1.22	17.2833	1.14667	-3.91386	9.49771e-71	5.10586e-69	SLC6A15	solute carrier family 6 member 15 [Source:HGNC Symbol;Acc:HGNC:13621]	-	-	-	-	GO:0005887//integral component of plasma membrane;GO:0016021//integral component of membrane	GO:0005298//proline:sodium symporter activity;GO:0005328//neurotransmitter:sodium symporter activity	GO:0015804//neutral amino acid transport;GO:0015820//leucine transport;GO:0015824//proline transport	--
ENSBGRG00000014908	14910	13497	13771	2962	1638	1103	1034.72	948.44	1052.54	74.01	56.98	35.75	1011.9	55.58	-4.18636	1.01585e-70	5.44618e-69	MLF1	myeloid leukemia factor 1 [Source:HGNC Symbol;Acc:HGNC:7125]	Human Diseases	Cancer: overview	ko05202//Transcriptional misregulation in cancer	K15622	-	GO:0019904//protein domain specific binding	GO:0007050//cell cycle arrest	--
ENSBGRG00000025033	8146	7298	8760	1457	618	553	73.21	65.38	85.97	4.45	2.56	2.32	74.8533	3.11	-4.58908	1.49961e-70	8.0178e-69	TDRD6	tudor domain containing 6 [Source:HGNC Symbol;Acc:HGNC:21339]	-	-	-	-	-	-	-	--
ENSBGRG00000008600	1055	853	887	104	30	51	52.22	40.44	46.07	1.67	0.66	1.12	46.2433	1.15	-5.32954	1.78608e-70	9.52348e-69	PHF7	PHD finger protein 7 [Source:HGNC Symbol;Acc:HGNC:18458]	-	-	-	-	GO:0005654//nucleoplasm;GO:0005794//Golgi apparatus;GO:0005829//cytosol;GO:0005886//plasma membrane;GO:0016607//nuclear speck	-	-	--
ENSBGRG00000024921	609	689	741	150	71	96	15.96	17.99	21.2	1.33	0.86	1.16	18.3833	1.11667	-4.04113	2.16405e-70	1.15076e-68	TSNAXIP1	translin associated factor X interacting protein 1 [Source:HGNC Symbol;Acc:HGNC:18586]	-	-	-	-	GO:0005737//cytoplasm	-	-	--
ENSBGRG00000013408	15564	14851	12570	8845	6194	6881	1410.61	1340.98	1243.5	271.14	258.7	288.74	1331.7	272.86	-2.28703	3.77415e-70	2.00152e-68	GPX4	glutathione peroxidase 4 [Source:HGNC Symbol;Acc:HGNC:4556]	Metabolism;Cellular Processes;Metabolism	Global and overview maps;Cell growth and death;Metabolism of other amino acids	ko01100//Metabolic pathways;ko04216//Ferroptosis;ko00480//Glutathione metabolism	K05361;K05361;K05361	GO:0005634//nucleus;GO:0005635//nuclear envelope;GO:0005654//nucleoplasm;GO:0005739//mitochondrion;GO:0005829//cytosol;GO:0032991//macromolecular complex	GO:0004602//glutathione peroxidase activity;GO:0042802//identical protein binding;GO:0047066//phospholipid-hydroperoxide glutathione peroxidase activity	GO:0006325//chromatin organization;GO:0006979//response to oxidative stress;GO:0007283//spermatogenesis;GO:0051258//protein polymerization;GO:0055114//oxidation-reduction process	--
ENSBGRG00000002322	2194	1785	1447	6	0	0	388.91	315.24	279.97	0.36	0	0	328.04	0.12	-11.4166	5.62809e-70	2.97667e-68	P3R3URF	PIK3R3 upstream reading frame [Source:HGNC Symbol;Acc:HGNC:53451]	-	-	-	-	-	-	-	--
ENSBGRG00000020529	1872	1398	2391	214	147	90	67.89	50.51	94.68	2.64	2.46	1.54	71.0267	2.21333	-5.00407	5.89685e-70	3.11043e-68	TCFL5	transcription factor like 5 [Source:HGNC Symbol;Acc:HGNC:11646]	-	-	-	-	GO:0001673//male germ cell nucleus;GO:0005634//nucleus	GO:0000978//RNA polymerase II core promoter proximal region sequence-specific DNA binding;GO:0001227//transcriptional repressor activity, RNA polymerase II transcription regulatory region sequence-specific binding;GO:0003677//DNA binding;GO:0003700//transcription factor activity, sequence-specific DNA binding;GO:0046983//protein dimerization activity	GO:0000122//negative regulation of transcription from RNA polymerase II promoter;GO:0006355//regulation of transcription, DNA-templated;GO:0007283//spermatogenesis;GO:0042127//regulation of cell proliferation;GO:0045595//regulation of cell differentiation	bHLH
ENSBGRG00000007244	615	586	526	4	4	2	23.93	22.71	22.32	0.05	0.07	0.04	22.9867	0.0533333	-8.75154	7.78332e-70	4.09449e-68	SLC36A3	solute carrier family 36 member 3 [Source:HGNC Symbol;Acc:HGNC:19659]	Organismal Systems	Digestive system	ko04974//Protein digestion and absorption	K14209	-	-	-	--
ENSBGRG00000012055	725	705	576	11072	8016	7823	42.53	40.15	36.56	217.62	214.27	208.48	39.7467	213.457	2.42504	9.00584e-70	4.72494e-68	CA5B	carbonic anhydrase 5B [Source:HGNC Symbol;Acc:HGNC:1378]	Metabolism;Metabolism	Global and overview maps;Energy metabolism	ko01100//Metabolic pathways;ko00910//Nitrogen metabolism	K01672;K01672	GO:0005739//mitochondrion	GO:0004089//carbonate dehydratase activity;GO:0008270//zinc ion binding	GO:0009617//response to bacterium	--
ENSBGRG00000023367	1602	1433	1656	521	279	294	33.03	29.45	37.19	3.64	2.65	2.78	33.2233	3.02333	-3.45798	1.01963e-69	5.33525e-68	LPIN1	lipin 1 [Source:HGNC Symbol;Acc:HGNC:13345]	Metabolism;Environmental Information Processing;Metabolism;Metabolism	Global and overview maps;Signal transduction;Lipid metabolism;Lipid metabolism	ko01100//Metabolic pathways;ko04150//mTOR signaling pathway;ko00564//Glycerophospholipid metabolism;ko00561//Glycerolipid metabolism	K15728;K15728;K15728;K15728	-	GO:0008195//phosphatidate phosphatase activity	GO:0006357//regulation of transcription from RNA polymerase II promoter;GO:0009062//fatty acid catabolic process;GO:0019432//triglyceride biosynthetic process	--
ENSBGRG00000009144	399	384	353	72	58	42	6.27	6.11	6.05	0.36	0.38	0.28	6.14333	0.34	-4.17542	1.30425e-69	6.80638e-68	ADGRB2	adhesion G protein-coupled receptor B2 [Source:HGNC Symbol;Acc:HGNC:944]	-	-	-	-	GO:0005813//centrosome;GO:0005886//plasma membrane;GO:0016020//membrane;GO:0016021//integral component of membrane	GO:0004888//transmembrane signaling receptor activity;GO:0004930//G-protein coupled receptor activity	GO:0007166//cell surface receptor signaling pathway;GO:0007186//G-protein coupled receptor signaling pathway;GO:0007422//peripheral nervous system development;GO:0016525//negative regulation of angiogenesis;GO:0033173//calcineurin-NFAT signaling cascade;GO:0051965//positive regulation of synapse assembly	--
ENSBGRG00000016611	390	373	401	14	7	1	19.19	18.27	21.54	0.23	0.16	0.02	19.6667	0.136667	-7.16895	1.35169e-69	7.03522e-68	-	XP_005901909.1 PREDICTED: serine/threonine-protein kinase MRCK alpha [Bos mutus]	-	-	-	-	-	-	GO:0035556//intracellular signal transduction	--
ENSBGRG00000015803	306	383	410	37	19	30	5.1	6.36	7.46	0.21	0.15	0.23	6.30667	0.196667	-5.00305	1.56509e-69	8.1244e-68	CEP126	centrosomal protein 126 [Source:HGNC Symbol;Acc:HGNC:29264]	-	-	-	-	GO:0005813//centrosome;GO:0030496//midbody;GO:0097546//ciliary base	-	GO:0007052//mitotic spindle organization;GO:0031122//cytoplasmic microtubule organization;GO:0060271//cilium morphogenesis	--
ENSBGRG00000018332	388	413	297	15	7	3	14.49	15.36	12.1	0.19	0.12	0.05	13.9833	0.12	-6.86453	1.59439e-69	8.25463e-68	EFCAB3	EF-hand calcium binding domain 3 [Source:HGNC Symbol;Acc:HGNC:26379]	-	-	-	-	-	GO:0005509//calcium ion binding	-	--
ENSBGRG00000016742	2904	3147	3168	1878	1532	1457	63.72	68.79	75.87	13.94	15.49	14.8	69.46	14.7433	-2.23612	1.64855e-69	8.51258e-68	AKAP1	A-kinase anchoring protein 1 [Source:HGNC Symbol;Acc:HGNC:367]	-	-	-	-	GO:0005739//mitochondrion	GO:0003676//nucleic acid binding;GO:0003723//RNA binding;GO:0034237//protein kinase A regulatory subunit binding	GO:0010738//regulation of protein kinase A signaling	--
ENSBGRG00000014865	616	538	664	36	20	6	8.38	7.29	9.85	0.17	0.13	0.04	8.50667	0.113333	-6.22995	1.8476e-69	9.51538e-68	ABCC12	ATP binding cassette subfamily C member 12 [Source:HGNC Symbol;Acc:HGNC:14640]	Environmental Information Processing	Membrane transport	ko02010//ABC transporters	K05672	GO:0016021//integral component of membrane	GO:0005524//ATP binding;GO:0016887//ATPase activity;GO:0042626//ATPase activity, coupled to transmembrane movement of substances	GO:0055085//transmembrane transport	--
ENSBGRG00000024307	1450	1601	1085	292	124	176	39.86	42.09	33.36	2.63	1.37	2.38	38.4367	2.12667	-4.17582	2.205e-69	1.13263e-67	XRRA1	X-ray radiation resistance associated 1 [Source:HGNC Symbol;Acc:HGNC:18868]	-	-	-	-	GO:0005634//nucleus;GO:0005654//nucleoplasm;GO:0005737//cytoplasm;GO:0016604//nuclear body	GO:0005515//protein binding	GO:0010165//response to X-ray	--
ENSBGRG00000018959	276	249	182	7840	5469	7595	5.54	4.98	3.99	53.2	50.56	70.54	4.83667	58.1	3.58645	2.68557e-69	1.37588e-67	ALDH1L2	aldehyde dehydrogenase 1 family member L2 [Source:HGNC Symbol;Acc:HGNC:26777]	Metabolism	Metabolism of cofactors and vitamins	ko00670//One carbon pool by folate	K00289	GO:0005654//nucleoplasm;GO:0005737//cytoplasm;GO:0005739//mitochondrion	GO:0003824//catalytic activity;GO:0016155//formyltetrahydrofolate dehydrogenase activity;GO:0016491//oxidoreductase activity;GO:0016620//oxidoreductase activity, acting on the aldehyde or oxo group of donors, NAD or NADP as acceptor;GO:0016742//hydroxymethyl-, formyl- and related transferase activity	GO:0006730//one-carbon metabolic process;GO:0009058//biosynthetic process;GO:0009258//10-formyltetrahydrofolate catabolic process;GO:0055114//oxidation-reduction process	--
ENSBGRG00000013794	1821	1448	1336	149	66	39	91.77	72.7	73.49	2.54	1.53	0.91	79.32	1.66	-5.57843	3.26056e-69	1.66611e-67	-	DAA15632.1 TPA: hypothetical protein LOC618674 [Bos taurus]	-	-	-	-	-	-	-	--
ENSBGRG00000006607	1859	1678	1708	957	744	715	66.98	60.15	67.09	11.66	12.36	11.93	64.74	11.9833	-2.43363	6.03358e-69	3.07509e-67	ICA1	islet cell autoantigen 1 [Source:HGNC Symbol;Acc:HGNC:5343]	Human Diseases	Endocrine and metabolic disease	ko04940//Type I diabetes mellitus	K19863	GO:0000139//Golgi membrane;GO:0005829//cytosol;GO:0030667//secretory granule membrane;GO:0030672//synaptic vesicle membrane;GO:0043231//intracellular membrane-bounded organelle	GO:0019904//protein domain specific binding	GO:0050796//regulation of insulin secretion	--
ENSBGRG00000010808	993	873	1225	89	33	25	42.69	36.86	53.08	1.37	0.73	0.53	44.21	0.876667	-5.6562	6.61099e-69	3.36064e-67	GTF2A1L	general transcription factor IIA subunit 1 like [Source:HGNC Symbol;Acc:HGNC:30727]	Human Diseases;Genetic Information Processing	Cancer: overview;Transcription	ko05203//Viral carcinogenesis;ko03022//Basal transcription factors	K03122;K03122	GO:0005634//nucleus;GO:0005672//transcription factor TFIIA complex;GO:0005737//cytoplasm	-	GO:0006367//transcription initiation from RNA polymerase II promoter;GO:0050890//cognition	--
ENSBGRG00000001721	2548	2350	2462	1333	866	845	85.74	78.78	90.42	15.17	13.43	13.16	84.98	13.92	-2.60996	1.16155e-68	5.88938e-67	SPATS2	spermatogenesis associated serine rich 2 [Source:HGNC Symbol;Acc:HGNC:18650]	-	-	-	-	GO:0005737//cytoplasm;GO:0005829//cytosol	GO:0005515//protein binding	-	--
ENSBGRG00000002179	12899	14316	10698	7739	5548	5200	685.58	758.92	623.25	138.37	135.01	127.32	689.25	133.567	-2.36747	1.54781e-68	7.82763e-67	CRELD2	cysteine rich with EGF like domains 2 [Source:HGNC Symbol;Acc:HGNC:28150]	-	-	-	-	GO:0005615//extracellular space;GO:0005783//endoplasmic reticulum;GO:0005794//Golgi apparatus	GO:0005509//calcium ion binding	-	--
ENSBGRG00000001788	355	363	321	8	12	2	18.45	24.45	19.34	0.16	0.69	0.04	20.7467	0.296667	-6.12789	1.67136e-68	8.43068e-67	SAXO1	stabilizer of axonemal microtubules 1 [Source:HGNC Symbol;Acc:HGNC:28566]	-	-	-	-	GO:0005814//centriole;GO:0005879//axonemal microtubule;GO:0031514//motile cilium;GO:0036064//ciliary basal body;GO:0036126//sperm flagellum	GO:0008017//microtubule binding	GO:0009631//cold acclimation;GO:0045724//positive regulation of cilium assembly;GO:0050821//protein stabilization;GO:0070417//cellular response to cold	--
ENSBGRG00000024367	1155	1192	984	396	209	279	90.27	92.81	83.94	10.47	7.53	10.1	89.0067	9.36667	-3.24831	2.89733e-68	1.45773e-66	SAYSD1	SAYSVFN motif domain containing 1 [Source:HGNC Symbol;Acc:HGNC:21025]	-	-	-	-	GO:0043231//intracellular membrane-bounded organelle	-	-	--
ENSBGRG00000018312	7150	6120	6094	3467	2662	2329	347.26	296.13	323.05	56.95	59.58	52.37	322.147	56.3	-2.51651	3.68794e-68	1.85076e-66	-	NP_001258666.1 X-box-binding protein 1 isoform XBP1(S) [Bos taurus]	Human Diseases;Genetic Information Processing;Human Diseases;Human Diseases	Neurodegenerative disease;Folding, sorting and degradation;Endocrine and metabolic disease;Neurodegenerative disease	ko05010//Alzheimer disease;ko04141//Protein processing in endoplasmic reticulum;ko04932//Non-alcoholic fatty liver disease;ko05017//Spinocerebellar ataxia	K09027;K09027;K09027;K09027	-	GO:0003700//transcription factor activity, sequence-specific DNA binding	GO:0006355//regulation of transcription, DNA-templated	--
ENSBGRG00000010352	591	708	601	5	0	4	35.75	42.67	39.68	0.1	0	0.11	39.3667	0.07	-9.1354	3.85842e-68	1.93138e-66	WBP2NL	WBP2 N-terminal like [Source:HGNC Symbol;Acc:HGNC:28389]	-	-	-	-	GO:0033011//perinuclear theca;GO:0036126//sperm flagellum	GO:0050699//WW domain binding	GO:0007343//egg activation;GO:0035038//female pronucleus assembly;GO:0035039//male pronucleus assembly	--
ENSBGRG00000009639	824	713	869	53	64	88	103.37	88.88	117.43	2.39	4.04	5.59	103.227	4.00667	-4.68727	8.51116e-68	4.24952e-66	C11orf1	chromosome 11 open reading frame 1 [Source:HGNC Symbol;Acc:HGNC:1163]	-	-	-	-	GO:0005634//nucleus;GO:0005654//nucleoplasm	-	-	--
ENSBGRG00000002549	634	434	480	15	5	1	34.97	23.74	29.11	0.31	0.14	0.03	29.2733	0.16	-7.51537	9.30788e-68	4.63551e-66	SMCO2	single-pass membrane protein with coiled-coil domains 2 [Source:HGNC Symbol;Acc:HGNC:34448]	-	-	-	-	-	-	-	--
ENSBGRG00000003688	2086	1523	1731	482	249	267	75.04	54.57	67.97	5.86	4.13	4.44	65.86	4.81	-3.77529	1.3788e-67	6.84933e-66	-	XP_010834995.1 PREDICTED: coiled-coil domain-containing protein 181 isoform X1 [Bison bison bison]	-	-	-	-	-	-	-	--
ENSBGRG00000026455	1708	1464	935	257	146	169	42.28	36.01	25.26	2.13	1.67	1.93	34.5167	1.91	-4.17565	1.73489e-67	8.59646e-66	-	XP_010817476.1 putative E3 ubiquitin-protein ligase UNKL isoform X2 [Bos taurus]	-	-	-	-	-	GO:0046872//metal ion binding	-	zf-CCCH
ENSBGRG00000001265	848	831	741	13428	8624	10127	32.92	32.86	29.89	180.28	154.92	182.54	31.89	172.58	2.43609	1.93551e-67	9.5664e-66	GSDME	gasdermin E [Source:HGNC Symbol;Acc:HGNC:2810]	-	-	-	-	GO:0005829//cytosol;GO:0005886//plasma membrane;GO:0016020//membrane	GO:0005546//phosphatidylinositol-4,5-bisphosphate binding;GO:1901612//cardiolipin binding	GO:0008219//cell death;GO:0008285//negative regulation of cell proliferation;GO:0043410//positive regulation of MAPK cascade;GO:0060113//inner ear receptor cell differentiation;GO:0070265//necrotic cell death;GO:0070269//pyroptosis;GO:0071356//cellular response to tumor necrosis factor;GO:0098586//cellular response to virus;GO:2001244//positive regulation of intrinsic apoptotic signaling pathway	--
ENSBGRG00000022749	644	590	556	9	1	0	34.01	31.04	32.05	0.16	0.02	0	32.3667	0.06	-9.07533	1.9626e-67	9.67593e-66	FAM71F1	family with sequence similarity 71 member F1 [Source:HGNC Symbol;Acc:HGNC:30704]	-	-	-	-	-	-	-	--
ENSBGRG00000011192	756	954	445	9	3	1	97.21	122.21	62.46	0.39	0.18	0.06	93.96	0.21	-8.80551	2.40769e-67	1.18405e-65	FAM183A	family with sequence similarity 183 member A [Source:HGNC Symbol;Acc:HGNC:34347]	-	-	-	-	-	-	-	--
ENSBGRG00000008237	1015	1116	770	275	246	247	14.36	15.92	11.91	1.32	1.61	1.62	14.0633	1.51667	-3.21296	2.44136e-67	1.19761e-65	TTC21A	tetratricopeptide repeat domain 21A [Source:HGNC Symbol;Acc:HGNC:30761]	-	-	-	-	-	GO:0005515//protein binding	GO:0007286//spermatid development;GO:0030317//sperm motility	--
ENSBGRG00000019269	7100	4836	6953	1535	977	800	247.34	167.85	264.39	18.09	15.68	12.9	226.527	15.5567	-3.86408	6.74723e-67	3.3016e-65	CFAP97	cilia and flagella associated protein 97 [Source:HGNC Symbol;Acc:HGNC:29276]	-	-	-	-	-	-	-	--
ENSBGRG00000006255	1102	1098	1348	313	225	162	45.6	45.26	60.88	4.38	4.29	3.1	50.58	3.92333	-3.68842	1.16694e-66	5.69594e-65	C9orf43	chromosome 9 open reading frame 43 [Source:HGNC Symbol;Acc:HGNC:23570]	-	-	-	-	-	-	-	--
ENSBGRG00000011126	587	482	570	8	0	3	40.47	33.11	42.9	0.19	0	0.1	38.8267	0.0966667	-8.64981	1.20342e-66	5.85942e-65	LRRC18	leucine rich repeat containing 18 [Source:HGNC Symbol;Acc:HGNC:23199]	-	-	-	-	-	GO:0005515//protein binding	-	--
ENSBGRG00000012798	1638	1727	1519	22063	16582	14743	50.24	52.77	50.86	228.89	234.39	209.36	51.29	224.213	2.12812	1.32494e-66	6.43516e-65	PGD	phosphogluconate dehydrogenase [Source:HGNC Symbol;Acc:HGNC:8891]	Metabolism;Metabolism;Metabolism;Metabolism	Global and overview maps;Global and overview maps;Metabolism of other amino acids;Carbohydrate metabolism	ko01100//Metabolic pathways;ko01200//Carbon metabolism;ko00480//Glutathione metabolism;ko00030//Pentose phosphate pathway	K00033;K00033;K00033;K00033	-	GO:0004616//phosphogluconate dehydrogenase (decarboxylating) activity;GO:0016491//oxidoreductase activity;GO:0050661//NADP binding	GO:0006098//pentose-phosphate shunt;GO:0009051//pentose-phosphate shunt, oxidative branch;GO:0019322//pentose biosynthetic process;GO:0055114//oxidation-reduction process	--
ENSBGRG00000007660	710	662	454	97	55	44	15.84	14.92	10.96	0.63	0.43	0.43	13.9067	0.496667	-4.80735	2.43253e-66	1.17855e-64	MECOM	MDS1 and EVI1 complex locus [Source:HGNC Symbol;Acc:HGNC:3498]	Human Diseases;Environmental Information Processing;Human Diseases	Cancer: overview;Signal transduction;Cancer: specific types	ko05200//Pathways in cancer;ko04010//MAPK signaling pathway;ko05220//Chronic myeloid leukemia	K04462;K04462;K04462	GO:0000118//histone deacetylase complex;GO:0005634//nucleus;GO:0016607//nuclear speck	GO:0003676//nucleic acid binding;GO:0003700//transcription factor activity, sequence-specific DNA binding;GO:0005515//protein binding	GO:0043069//negative regulation of programmed cell death;GO:0045892//negative regulation of transcription, DNA-templated;GO:0045893//positive regulation of transcription, DNA-templated;GO:0046329//negative regulation of JNK cascade;GO:0051726//regulation of cell cycle	zf-C2H2
ENSBGRG00000026194	1246	765	781	100	100	63	110.78	67.76	75.79	3.01	4.1	2.59	84.7767	3.23333	-4.71257	2.95879e-66	1.42998e-64	DYDC2	DPY30 domain containing 2 [Source:HGNC Symbol;Acc:HGNC:23468]	-	-	-	-	GO:0044666//MLL3/4 complex;GO:0048188//Set1C/COMPASS complex	-	-	--
ENSBGRG00000002794	903	527	546	6	8	0	96.28	55.98	63.55	0.22	0.39	0	71.9367	0.203333	-8.46674	4.22429e-66	2.03659e-64	UBL4B	ubiquitin like 4B [Source:HGNC Symbol;Acc:HGNC:32309]	-	-	-	-	-	GO:0005515//protein binding	-	--
ENSBGRG00000007383	2414	2164	2003	1071	932	864	119.5	107.87	107.03	18.94	21.58	20.1	111.467	20.2067	-2.46371	4.56623e-66	2.19604e-64	POLB	DNA polymerase beta [Source:HGNC Symbol;Acc:HGNC:9174]	Human Diseases;Human Diseases;Genetic Information Processing	Infectious disease: viral;Cancer: overview;Replication and repair	ko05166//Human T-cell leukemia virus 1 infection;ko05203//Viral carcinogenesis;ko03410//Base excision repair	K02330;K02330;K02330	GO:0005634//nucleus;GO:0005737//cytoplasm;GO:0005874//microtubule;GO:0005876//spindle microtubule;GO:0032991//macromolecular complex	GO:0003677//DNA binding;GO:0003887//DNA-directed DNA polymerase activity;GO:0008017//microtubule binding;GO:0016779//nucleotidyltransferase activity;GO:0016829//lyase activity;GO:0019899//enzyme binding;GO:0034061//DNA polymerase activity	GO:0001701//in utero embryonic development;GO:0006281//DNA repair;GO:0006284//base-excision repair;GO:0006287//base-excision repair, gap-filling;GO:0006915//apoptotic process;GO:0006954//inflammatory response;GO:0006974//cellular response to DNA damage stimulus;GO:0007435//salivary gland morphogenesis;GO:0008630//intrinsic apoptotic signaling pathway in response to DNA damage;GO:0016445//somatic …	--
ENSBGRG00000001079	581	450	412	61	61	39	23.94	18.47	18.53	0.85	1.16	0.74	20.3133	0.916667	-4.46989	5.58034e-66	2.6772e-64	TRIM14	tripartite motif containing 14 [Source:HGNC Symbol;Acc:HGNC:16283]	-	-	-	-	-	GO:0005515//protein binding;GO:0008270//zinc ion binding	GO:0032897//negative regulation of viral transcription;GO:0045087//innate immune response;GO:0051091//positive regulation of sequence-specific DNA binding transcription factor activity;GO:0051092//positive regulation of NF-kappaB transcription factor activity	--
ENSBGRG00000000215	1702	1666	1264	683	540	528	31.46	30.64	25.36	4.27	4.56	4.53	29.1533	4.45333	-2.7107	6.8081e-66	3.25826e-64	PLCL2	phospholipase C like 2 [Source:HGNC Symbol;Acc:HGNC:9064]	-	-	-	-	-	GO:0004435//phosphatidylinositol phospholipase C activity;GO:0008081//phosphoric diester hydrolase activity;GO:0050811//GABA receptor binding;GO:0070679//inositol 1,4,5 trisphosphate binding	GO:0002322//B cell proliferation involved in immune response;GO:0002337//B-1a B cell differentiation;GO:0006629//lipid metabolic process;GO:0007165//signal transduction;GO:0007214//gamma-aminobutyric acid signaling pathway;GO:0032228//regulation of synaptic transmission, GABAergic;GO:0033135//regulation of peptidyl-serine phosphorylation;GO:0035556//intracellular signal transduction;GO:0050859//n…	--
ENSBGRG00000009302	358	513	339	43	24	41	15.83	22.6	16.36	0.64	0.49	0.84	18.2633	0.656667	-4.79765	6.97319e-66	3.32914e-64	ZNF385D	zinc finger protein 385D [Source:HGNC Symbol;Acc:HGNC:26191]	-	-	-	-	-	GO:0003676//nucleic acid binding;GO:0008270//zinc ion binding	-	--
ENSBGRG00000008877	843	735	632	223	125	136	33	29	27.17	3.01	2.26	2.99	29.7233	2.75333	-3.43234	7.93192e-66	3.77767e-64	TTC29	tetratricopeptide repeat domain 29 [Source:HGNC Symbol;Acc:HGNC:29936]	-	-	-	-	-	GO:0005515//protein binding	-	--
ENSBGRG00000014281	818	659	573	7	1	1	72.39	58.1	55.35	0.21	0.04	0.04	61.9467	0.0966667	-9.32379	1.38514e-65	6.58092e-64	MS4A5	membrane spanning 4-domains A5 [Source:HGNC Symbol;Acc:HGNC:13374]	-	-	-	-	GO:0016021//integral component of membrane	-	-	--
ENSBGRG00000025075	952	1015	418	47	22	23	32.38	34.4	15.52	0.54	0.34	0.36	27.4333	0.413333	-6.05248	1.60957e-65	7.62874e-64	-	XP_024833253.1 coiled-coil domain-containing protein 116 isoform X1 [Bos taurus]	-	-	-	-	-	-	-	--
ENSBGRG00000026791	779	823	683	355	274	289	25.84	27.2	24.73	3.98	4.19	4.44	25.9233	4.20333	-2.62465	2.07151e-65	9.79448e-64	ITPRIPL1	ITPRIP like 1 [Source:HGNC Symbol;Acc:HGNC:29371]	-	-	-	-	-	-	-	--
ENSBGRG00000007799	1068	1155	848	110	76	31	42.5	45.79	36.83	1.48	1.39	0.57	41.7067	1.14667	-5.18476	2.12365e-65	1.00169e-63	-	A8NIX5.2 RecName: Full=Uncharacterized protein C2orf81 homolog [Bos taurus]	-	-	-	-	-	-	-	--
ENSBGRG00000011554	372	347	324	16	4	3	19.92	18.51	18.95	0.28	0.11	0.08	19.1267	0.156667	-6.93174	2.22308e-65	1.04607e-63	-	ELR55324.1 Membrane cofactor protein, partial [Bos mutus]	Human Diseases;Organismal Systems	Infectious disease: viral;Immune system	ko05162//Measles;ko04610//Complement and coagulation cascades	K04007;K04007	GO:0009986//cell surface	-	-	--
ENSBGRG00000023267	338	340	287	63	37	44	15.51	15.6	14.36	0.98	0.79	0.94	15.1567	0.903333	-4.06855	2.40101e-65	1.1271e-63	C16orf46	chromosome 16 open reading frame 46 [Source:HGNC Symbol;Acc:HGNC:26525]	-	-	-	-	GO:0005654//nucleoplasm;GO:0005829//cytosol	-	-	--
ENSBGRG00000022134	1224	1041	1133	59	9	15	36.3	30.75	36.67	0.59	0.12	0.21	34.5733	0.306667	-6.81684	2.8968e-65	1.35659e-63	-	XP_019822941.1 PREDICTED: cilia- and flagella-associated protein 206 isoform X1 [Bos indicus]	-	-	-	-	-	-	-	--
ENSBGRG00000000530	1718	1364	1607	468	427	323	69.52	56.1	73.06	5.77	6.73	5.08	66.2267	5.86	-3.49844	2.96803e-65	1.38663e-63	SOX5	SRY-box transcription factor 5 [Source:HGNC Symbol;Acc:HGNC:11201]	-	-	-	-	-	GO:0003677//DNA binding	GO:0006355//regulation of transcription, DNA-templated;GO:0032332//positive regulation of chondrocyte differentiation;GO:0055059//asymmetric neuroblast division;GO:0061036//positive regulation of cartilage development;GO:0071560//cellular response to transforming growth factor beta stimulus;GO:2000741//positive regulation of mesenchymal stem cell differentiation	HMG
ENSBGRG00000003671	541	520	538	116	67	50	24.89	23.82	27.02	1.8	1.42	1.07	25.2433	1.43	-4.14182	3.34878e-65	1.5608e-63	MEIKIN	meiotic kinetochore factor [Source:HGNC Symbol;Acc:HGNC:51253]	-	-	-	-	GO:0000777//condensed chromosome kinetochore	-	GO:0051754//meiotic sister chromatid cohesion, centromeric	--
ENSBGRG00000002761	576	495	476	146	107	123	14.86	12.61	13.28	1.42	1.38	1.74	13.5833	1.51333	-3.16604	3.70707e-65	1.7237e-63	NSUN7	NOP2/Sun RNA methyltransferase family member 7 [Source:HGNC Symbol;Acc:HGNC:25857]	-	-	-	-	-	GO:0008168//methyltransferase activity	-	--
ENSBGRG00000021744	899	843	1077	93	28	29	19.63	18.34	25.67	0.69	0.28	0.29	21.2133	0.42	-5.65844	4.65756e-65	2.16054e-63	TTLL6	tubulin tyrosine ligase like 6 [Source:HGNC Symbol;Acc:HGNC:26664]	-	-	-	-	GO:0036064//ciliary basal body	GO:0005524//ATP binding;GO:0015631//tubulin binding;GO:0070739//protein-glutamic acid ligase activity	GO:0001578//microtubule bundle formation;GO:0003353//positive regulation of cilium movement;GO:0006464//cellular protein modification process;GO:0018095//protein polyglutamylation;GO:0051013//microtubule severing	--
ENSBGRG00000019490	1806	1536	1872	271	166	91	100.82	85.55	114.04	5.13	4.28	2.36	100.137	3.92333	-4.67375	5.14054e-65	2.37896e-63	LRRC46	leucine rich repeat containing 46 [Source:HGNC Symbol;Acc:HGNC:25047]	-	-	-	-	-	GO:0005515//protein binding	-	--
ENSBGRG00000016029	2549	2272	2624	241	135	58	67.98	60.84	77.41	2.29	1.72	0.77	68.7433	1.59333	-5.4311	6.29204e-65	2.905e-63	RFX4	regulatory factor X4 [Source:HGNC Symbol;Acc:HGNC:9985]	-	-	-	-	GO:0005634//nucleus	GO:0000978//RNA polymerase II core promoter proximal region sequence-specific DNA binding;GO:0001228//transcriptional activator activity, RNA polymerase II transcription regulatory region sequence-specific binding;GO:0003677//DNA binding;GO:0003700//transcription factor activity, sequence-specific DNA binding	GO:0006355//regulation of transcription, DNA-templated;GO:0006357//regulation of transcription from RNA polymerase II promoter;GO:0021537//telencephalon development;GO:0021914//negative regulation of smoothened signaling pathway involved in ventral spinal cord patterning;GO:0045944//positive regulation of transcription from RNA polymerase II promoter;GO:0060271//cilium morphogenesis;GO:0070613//r…	RFX
ENSBGRG00000011739	1995	1477	1823	615	475	448	178.51	129.98	178.33	18.35	19.27	18.3	162.273	18.64	-3.12195	1.23703e-64	5.69788e-63	SPATA24	spermatogenesis associated 24 [Source:HGNC Symbol;Acc:HGNC:27322]	-	-	-	-	GO:0005654//nucleoplasm;GO:0005829//cytosol	-	-	--
ENSBGRG00000010414	496	500	615	4	1	5	21.83	21.92	29.54	0.06	0.02	0.1	24.43	0.06	-8.66948	1.67036e-64	7.67583e-63	SPATC1	spermatogenesis and centriole associated 1 [Source:HGNC Symbol;Acc:HGNC:30510]	-	-	-	-	GO:0005813//centrosome	-	-	--
ENSBGRG00000016749	1064	1035	956	86	26	19	33.75	32.3	32.87	0.93	0.38	0.29	32.9733	0.533333	-5.95012	2.06564e-64	9.47008e-63	DEUP1	deuterosome assembly protein 1 [Source:HGNC Symbol;Acc:HGNC:26344]	-	-	-	-	GO:0098536//deuterosome	GO:0042802//identical protein binding	GO:0098535//de novo centriole assembly;GO:1903251//multi-ciliated epithelial cell differentiation	--
ENSBGRG00000011778	1861	1916	1586	1122	786	864	137.96	141.51	128.33	28.13	26.85	29.65	135.933	28.21	-2.26862	3.07177e-64	1.40499e-62	BRI3BP	BRI3 binding protein [Source:HGNC Symbol;Acc:HGNC:14251]	-	-	-	-	GO:0005739//mitochondrion	-	-	--
ENSBGRG00000008044	3565	3608	3551	2738	1918	1927	144.57	145.81	156.75	47.23	45.45	46.24	149.043	46.3067	-1.68644	3.91189e-64	1.7851e-62	PPM1A	protein phosphatase, Mg2+/Mn2+ dependent 1A [Source:HGNC Symbol;Acc:HGNC:9275]	Environmental Information Processing	Signal transduction	ko04010//MAPK signaling pathway	K04457	GO:0005634//nucleus;GO:0005829//cytosol;GO:0005886//plasma membrane;GO:0016020//membrane	GO:0000287//magnesium ion binding;GO:0003824//catalytic activity;GO:0004721//phosphoprotein phosphatase activity;GO:0004722//protein serine/threonine phosphatase activity;GO:0030145//manganese ion binding;GO:0033192//calmodulin-dependent protein phosphatase activity;GO:0043169//cation binding;GO:0070412//R-SMAD binding	GO:0006470//protein dephosphorylation;GO:0006499//N-terminal protein myristoylation;GO:0010991//negative regulation of SMAD protein complex assembly;GO:0016311//dephosphorylation;GO:0030512//negative regulation of transforming growth factor beta receptor signaling pathway;GO:0030514//negative regulation of BMP signaling pathway;GO:0035970//peptidyl-threonine dephosphorylation;GO:0043124//negative…	--
ENSBGRG00000022440	2192	2263	2189	1653	1189	1206	125.3	128.88	136.58	31.96	31.32	31.92	130.253	31.7333	-2.03725	4.31153e-64	1.9629e-62	RCN2	reticulocalbin 2 [Source:HGNC Symbol;Acc:HGNC:9935]	-	-	-	-	GO:0005730//nucleolus;GO:0005783//endoplasmic reticulum	GO:0005509//calcium ion binding	-	--
ENSBGRG00000012119	2453	2552	2174	1612	1181	1312	98.43	103.26	96.62	14.27	14.33	16.29	99.4367	14.9633	-2.73235	5.05935e-64	2.29802e-62	CAST	calpastatin [Source:HGNC Symbol;Acc:HGNC:1515]	Human Diseases	Infectious disease: bacterial	ko05131//Shigellosis	K04281	GO:0005783//endoplasmic reticulum;GO:0005829//cytosol;GO:0016020//membrane	GO:0010859//calcium-dependent cysteine-type endopeptidase inhibitor activity	GO:0097340//inhibition of cysteine-type endopeptidase activity;GO:2000675//negative regulation of type B pancreatic cell apoptotic process	--
ENSBGRG00000004890	1484	1306	1469	630	531	474	38.24	33.38	41.23	5.31	6.03	5.57	37.6167	5.63667	-2.73846	6.24866e-64	2.83167e-62	PHTF1	putative homeodomain transcription factor 1 [Source:HGNC Symbol;Acc:HGNC:8939]	-	-	-	-	-	-	-	--
ENSBGRG00000003099	1587	1421	1527	411	173	243	18.89	16.85	19.84	1.65	0.95	1.34	18.5267	1.31333	-3.8183	6.50784e-64	2.94232e-62	LRRIQ1	leucine rich repeats and IQ motif containing 1 [Source:HGNC Symbol;Acc:HGNC:25708]	-	-	-	-	-	GO:0005515//protein binding	-	--
ENSBGRG00000025152	605	684	766	146	66	101	15.29	17.22	21.11	1.25	0.77	1.18	17.8733	1.06667	-4.06663	7.51027e-64	3.38774e-62	-	GCF48208.1 hypothetical protein parPi_0008452 [Paroedura picta]	-	-	-	-	-	-	-	--
ENSBGRG00000022432	422	461	350	73	65	77	10.64	11.41	9.26	0.6	0.73	0.86	10.4367	0.73	-3.83762	8.90997e-64	4.0099e-62	SLC26A6	solute carrier family 26 member 6 [Source:HGNC Symbol;Acc:HGNC:14472]	Organismal Systems	Digestive system	ko04978//Mineral absorption	K14704	GO:0005887//integral component of plasma membrane;GO:0016020//membrane;GO:0016021//integral component of membrane;GO:0016323//basolateral plasma membrane;GO:0016324//apical plasma membrane;GO:0031526//brush border membrane	GO:0008271//secondary active sulfate transmembrane transporter activity;GO:0008509//anion transmembrane transporter activity;GO:0015106//bicarbonate transmembrane transporter activity;GO:0015108//chloride transmembrane transporter activity;GO:0015116//sulfate transmembrane transporter activity;GO:0015301//anion:anion antiporter activity;GO:0019531//oxalate transmembrane transporter activity	GO:0006820//anion transport;GO:0006821//chloride transport;GO:0008272//sulfate transport;GO:0015701//bicarbonate transport;GO:0019532//oxalate transport;GO:0030321//transepithelial chloride transport;GO:0051453//regulation of intracellular pH;GO:0051454//intracellular pH elevation;GO:0055085//transmembrane transport;GO:0071346//cellular response to interferon-gamma	--
ENSBGRG00000005351	336	490	504	67	53	47	9.86	14.34	16.16	0.67	0.72	0.64	13.4533	0.676667	-4.31337	8.94348e-64	4.01577e-62	TKTL2	transketolase like 2 [Source:HGNC Symbol;Acc:HGNC:25313]	Metabolism;Metabolism;Metabolism;Metabolism	Global and overview maps;Global and overview maps;Global and overview maps;Carbohydrate metabolism	ko01100//Metabolic pathways;ko01200//Carbon metabolism;ko01230//Biosynthesis of amino acids;ko00030//Pentose phosphate pathway	K00615;K00615;K00615;K00615	GO:0005737//cytoplasm	GO:0003824//catalytic activity	-	--
ENSBGRG00000011795	449	520	291	20	26	12	11.92	13.63	8.38	0.18	0.37	0.18	11.31	0.243333	-5.53852	9.39605e-64	4.20934e-62	FBXL13	F-box and leucine rich repeat protein 13 [Source:HGNC Symbol;Acc:HGNC:21658]	-	-	-	-	-	GO:0005515//protein binding	-	--
ENSBGRG00000018757	472	428	360	65	30	27	16.26	14.69	13.55	0.76	0.48	0.43	14.8333	0.556667	-4.73589	1.32894e-63	5.93998e-62	SLC37A1	solute carrier family 37 member 1 [Source:HGNC Symbol;Acc:HGNC:11024]	-	-	-	-	GO:0005887//integral component of plasma membrane;GO:0016021//integral component of membrane;GO:0030176//integral component of endoplasmic reticulum membrane	GO:0022857//transmembrane transporter activity;GO:0061513//glucose 6-phosphate:inorganic phosphate antiporter activity	GO:0015760//glucose-6-phosphate transport;GO:0035435//phosphate ion transmembrane transport;GO:0055085//transmembrane transport	--
ENSBGRG00000020187	651	475	370	13	2	3	55.51	40.35	34.44	0.37	0.08	0.12	43.4333	0.19	-7.83666	1.40623e-63	6.27114e-62	-	XP_024839806.1 putative uncharacterized protein ZNRD1-AS1 [Bos taurus]	-	-	-	-	-	-	-	--
ENSBGRG00000010921	637	645	573	1	6	1	60.98	61.51	59.87	0.03	0.26	0.04	60.7867	0.11	-9.11011	1.51605e-63	6.74557e-62	CIB4	calcium and integrin binding family member 4 [Source:HGNC Symbol;Acc:HGNC:33703]	-	-	-	-	-	GO:0000287//magnesium ion binding;GO:0005509//calcium ion binding	-	--
ENSBGRG00000003402	478	677	668	4	4	1	18.86	26.62	28.77	0.05	0.07	0.02	24.75	0.0466667	-9.05082	1.59187e-63	7.06688e-62	TRIM17	tripartite motif containing 17 [Source:HGNC Symbol;Acc:HGNC:13430]	-	-	-	-	-	GO:0004842//ubiquitin-protein transferase activity;GO:0005515//protein binding;GO:0008270//zinc ion binding;GO:0030674//protein binding, bridging	GO:0006914//autophagy;GO:0016567//protein ubiquitination;GO:0032880//regulation of protein localization;GO:0051865//protein autoubiquitination	--
ENSBGRG00000021615	515	426	375	4	7	1	20.94	17.26	16.64	0.06	0.13	0.02	18.28	0.07	-8.0287	2.57785e-63	1.14182e-61	THEGL	theg spermatid protein like [Source:HGNC Symbol;Acc:HGNC:43771]	-	-	-	-	-	-	-	--
ENSBGRG00000001740	526	486	510	62	77	42	19.16	17.97	20.62	0.76	1.3	0.73	19.25	0.93	-4.37148	2.89091e-63	1.2776e-61	PDE1A	phosphodiesterase 1A [Source:HGNC Symbol;Acc:HGNC:8774]	Metabolism;Organismal Systems;Environmental Information Processing;Metabolism;Human Diseases;Organismal Systems;Organismal Systems	Global and overview maps;Sensory system;Signal transduction;Nucleotide metabolism;Substance dependence;Sensory system;Endocrine system	ko01100//Metabolic pathways;ko04740//Olfactory transduction;ko04020//Calcium signaling pathway;ko00230//Purine metabolism;ko05032//Morphine addiction;ko04742//Taste transduction;ko04924//Renin secretion	K13755;K13755;K13755;K13755;K13755;K13755;K13755	-	GO:0004114//3',5'-cyclic-nucleotide phosphodiesterase activity;GO:0008081//phosphoric diester hydrolase activity;GO:0048101//calcium- and calmodulin-regulated 3',5'-cyclic-GMP phosphodiesterase activity	GO:0007165//signal transduction	--
ENSBGRG00000005048	555	632	718	196	127	130	30.05	34.13	42.47	3.6	3.17	3.27	35.55	3.34667	-3.40905	3.37808e-63	1.48954e-61	-	CAA10770.1 reverse transcriptase-like [Bos taurus]	Human Diseases	Infectious disease: viral	ko05168//Herpes simplex virus 1 infection	K09228	-	-	-	--
ENSBGRG00000015236	318	335	295	24	14	5	7.61	7.99	7.71	0.19	0.15	0.06	7.77	0.133333	-5.86481	3.56656e-63	1.56913e-61	JHY	junctional cadherin complex regulator [Source:HGNC Symbol;Acc:HGNC:26288]	-	-	-	-	-	-	GO:0007420//brain development;GO:0032053//ciliary basal body organization;GO:0033326//cerebrospinal fluid secretion;GO:0035082//axoneme assembly	--
ENSBGRG00000001762	3292	3414	3139	1063	796	498	81.28	83.97	84.59	8.88	9.06	5.69	83.28	7.87667	-3.40231	4.73028e-63	2.07646e-61	STAT4	signal transducer and activator of transcription 4 [Source:HGNC Symbol;Acc:HGNC:11365]	Human Diseases;Environmental Information Processing;Cellular Processes;Human Diseases;Organismal Systems;Human Diseases	Cancer: overview;Signal transduction;Cell growth and death;Infectious disease: viral;Immune system;Immune disease	ko05200//Pathways in cancer;ko04630//JAK-STAT signaling pathway;ko04217//Necroptosis;ko05161//Hepatitis B;ko04658//Th1 and Th2 cell differentiation;ko05321//Inflammatory bowel disease	K11222;K11222;K11222;K11222;K11222;K11222	GO:0005634//nucleus	GO:0003677//DNA binding;GO:0003700//transcription factor activity, sequence-specific DNA binding;GO:0042802//identical protein binding	GO:0006355//regulation of transcription, DNA-templated;GO:0007165//signal transduction;GO:0019221//cytokine-mediated signaling pathway;GO:0045944//positive regulation of transcription from RNA polymerase II promoter	STAT
ENSBGRG00000005619	1909	1762	1754	26657	18588	17677	89.91	89.08	88.49	344.29	326.46	334.53	89.16	335.093	1.91009	9.79104e-63	4.28839e-61	DLD	dihydrolipoamide dehydrogenase [Source:HGNC Symbol;Acc:HGNC:2898]	Metabolism;Metabolism;Metabolism;Metabolism;Metabolism;Metabolism;Metabolism;Metabolism;Metabolism;Metabolism;Metabolism	Global and overview maps;Global and overview maps;Carbohydrate metabolism;Amino acid metabolism;Amino acid metabolism;Amino acid metabolism;Amino acid metabolism;Carbohydrate metabolism;Carbohydrate metabolism;Carbohydrate metabolism;Carbohydrate metabolism	ko01100//Metabolic pathways;ko01200//Carbon metabolism;ko00010//Glycolysis / Gluconeogenesis;ko00310//Lysine degradation;ko00280//Valine, leucine and isoleucine degradation;ko00380//Tryptophan metabolism;ko00260//Glycine, serine and threonine metabolism;ko00620//Pyruvate metabolism;ko00630//Glyoxylate and dicarboxylate metabolism;ko00640//Propanoate metabolism;ko00020//Citrate cycle (TCA cycle)	K00382;K00382;K00382;K00382;K00382;K00382;K00382;K00382;K00382;K00382;K00382	GO:0005634//nucleus;GO:0005654//nucleoplasm;GO:0005739//mitochondrion;GO:0005929//cilium;GO:0043159//acrosomal matrix;GO:0045252//oxoglutarate dehydrogenase complex;GO:0045254//pyruvate dehydrogenase complex	GO:0004148//dihydrolipoyl dehydrogenase activity;GO:0009055//electron carrier activity;GO:0016491//oxidoreductase activity;GO:0016668//oxidoreductase activity, acting on a sulfur group of donors, NAD(P) as acceptor;GO:0034604//pyruvate dehydrogenase (NAD+) activity;GO:0050660//flavin adenine dinucleotide binding	GO:0006120//mitochondrial electron transport, NADH to ubiquinone;GO:0006508//proteolysis;GO:0007369//gastrulation;GO:0042391//regulation of membrane potential;GO:0045454//cell redox homeostasis;GO:0048240//sperm capacitation;GO:0055114//oxidation-reduction process	--
ENSBGRG00000013420	1461	1080	1057	230	204	121	22.2	16.35	17.53	1.18	1.43	0.85	18.6933	1.15333	-4.01864	1.00161e-62	4.3772e-61	SORCS3	sortilin related VPS10 domain containing receptor 3 [Source:HGNC Symbol;Acc:HGNC:16699]	-	-	-	-	GO:0014069//postsynaptic density;GO:0016021//integral component of membrane	GO:0005515//protein binding	GO:0007612//learning;GO:0007613//memory;GO:1900452//regulation of long term synaptic depression	--
ENSBGRG00000020669	605	604	551	4	0	4	61.37	61.04	61	0.14	0	0.19	61.1367	0.11	-9.11839	1.3742e-62	5.9921e-61	-	XP_005889751.1 PREDICTED: regulated endocrine-specific protein 18 [Bos mutus]	-	-	-	-	-	-	-	--
ENSBGRG00000023968	2698	2162	2914	763	649	480	108.29	86.45	127.66	10.36	12	8.92	107.467	10.4267	-3.36554	1.47579e-62	6.42085e-61	CDR2	cerebellar degeneration related protein 2 [Source:HGNC Symbol;Acc:HGNC:1799]	-	-	-	-	GO:0005737//cytoplasm	-	-	--
ENSBGRG00000003572	3914	3692	4623	1795	1210	1090	54.8	51.52	70.67	8.5	7.81	7.07	58.9967	7.79333	-2.92032	1.50621e-62	6.53866e-61	KIF27	kinesin family member 27 [Source:HGNC Symbol;Acc:HGNC:18632]	-	-	-	-	GO:0005929//cilium	GO:0003777//microtubule motor activity;GO:0005524//ATP binding;GO:0008017//microtubule binding	GO:0003351//epithelial cilium movement;GO:0007018//microtubule-based movement;GO:0021591//ventricular system development;GO:0060271//cilium morphogenesis	--
ENSBGRG00000025298	1219	1113	1212	262	105	113	82.71	74.99	89.32	5.97	3.18	3.37	82.34	4.17333	-4.30232	1.84275e-62	7.98199e-61	CCDC152	coiled-coil domain containing 152 [Source:HGNC Symbol;Acc:HGNC:34438]	-	-	-	-	-	-	-	--
ENSBGRG00000001452	11765	11526	9688	152836	138012	117633	479.14	467.69	430.66	2104.54	2589.4	2217.29	459.163	2303.74	2.3269	2.17187e-62	9.38689e-61	TUBA1B	tubulin alpha 1b [Source:HGNC Symbol;Acc:HGNC:18809]	Human Diseases;Human Diseases;Human Diseases;Cellular Processes;Cellular Processes;Cellular Processes;Cellular Processes	Neurodegenerative disease;Neurodegenerative disease;Infectious disease: bacterial;Transport and catabolism;Cellular community - eukaryotes;Cell growth and death;Cellular community - eukaryotes	ko05010//Alzheimer disease;ko05016//Huntington disease;ko05130//Pathogenic Escherichia coli infection;ko04145//Phagosome;ko04530//Tight junction;ko04210//Apoptosis;ko04540//Gap junction	K07374;K07374;K07374;K07374;K07374;K07374;K07374	GO:0005874//microtubule;GO:0005881//cytoplasmic microtubule;GO:0015630//microtubule cytoskeleton	GO:0003725//double-stranded RNA binding;GO:0003924//GTPase activity;GO:0005200//structural constituent of cytoskeleton;GO:0005525//GTP binding;GO:0031625//ubiquitin protein ligase binding	GO:0000226//microtubule cytoskeleton organization;GO:0007017//microtubule-based process;GO:0071353//cellular response to interleukin-4	--
ENSBGRG00000005596	801	777	1305	66	43	18	49.11	47.62	86.09	1.33	1.24	0.49	60.94	1.02	-5.90075	2.97434e-62	1.28269e-60	CYB5R2	cytochrome b5 reductase 2 [Source:HGNC Symbol;Acc:HGNC:24376]	Metabolism	Carbohydrate metabolism	ko00520//Amino sugar and nucleotide sugar metabolism	K00326	GO:0016020//membrane	GO:0004128//cytochrome-b5 reductase activity, acting on NAD(P)H;GO:0016491//oxidoreductase activity	GO:0055114//oxidation-reduction process	--
ENSBGRG00000001042	7060	6688	5627	94544	71153	64136	384.81	363.16	334.77	1742.83	1787.12	1618.38	360.913	1716.11	2.24942	3.41036e-62	1.4675e-60	-	NP_001029206.1 glyceraldehyde-3-phosphate dehydrogenase [Bos taurus]	Metabolism;Human Diseases;Human Diseases;Human Diseases;Metabolism;Environmental Information Processing;Metabolism;Metabolism	Global and overview maps;Neurodegenerative disease;Infectious disease: bacterial;Infectious disease: bacterial;Global and overview maps;Signal transduction;Global and overview maps;Carbohydrate metabolism	ko01100//Metabolic pathways;ko05010//Alzheimer disease;ko05132//Salmonella infection;ko05130//Pathogenic Escherichia coli infection;ko01200//Carbon metabolism;ko04066//HIF-1 signaling pathway;ko01230//Biosynthesis of amino acids;ko00010//Glycolysis / Gluconeogenesis	K00134;K00134;K00134;K00134;K00134;K00134;K00134;K00134	-	GO:0016620//oxidoreductase activity, acting on the aldehyde or oxo group of donors, NAD or NADP as acceptor;GO:0050661//NADP binding;GO:0051287//NAD binding	GO:0006006//glucose metabolic process;GO:0055114//oxidation-reduction process	--
ENSBGRG00000019755	1043	996	809	148	187	172	39.62	37.62	33.46	1.9	3.29	3.05	36.9	2.74667	-3.74787	3.46567e-62	1.48804e-60	CHRNA3	cholinergic receptor nicotinic alpha 3 subunit [Source:HGNC Symbol;Acc:HGNC:1957]	Environmental Information Processing;Organismal Systems	Signaling molecules and interaction;Nervous system	ko04080//Neuroactive ligand-receptor interaction;ko04725//Cholinergic synapse	K04805;K04805	GO:0005892//acetylcholine-gated channel complex;GO:0016021//integral component of membrane;GO:0045211//postsynaptic membrane	GO:0004888//transmembrane signaling receptor activity;GO:0005216//ion channel activity;GO:0005230//extracellular ligand-gated ion channel activity;GO:0015464//acetylcholine receptor activity;GO:0022848//acetylcholine-gated cation channel activity	GO:0006811//ion transport;GO:0007165//signal transduction;GO:0007399//nervous system development;GO:0034220//ion transmembrane transport;GO:0035095//behavioral response to nicotine;GO:0060084//synaptic transmission involved in micturition	--
ENSBGRG00000022859	272	298	250	6	7	5	3.28	3.58	3.29	0.02	0.04	0.03	3.38333	0.03	-6.81734	4.53926e-62	1.94475e-60	ABCC2	ATP binding cassette subfamily C member 2 [Source:HGNC Symbol;Acc:HGNC:53]	Human Diseases;Organismal Systems;Environmental Information Processing;Human Diseases	Drug resistance: antineoplastic;Digestive system;Membrane transport;Drug resistance: antineoplastic	ko01524//Platinum drug resistance;ko04976//Bile secretion;ko02010//ABC transporters;ko01523//Antifolate resistance	K05666;K05666;K05666;K05666	GO:0005887//integral component of plasma membrane;GO:0009986//cell surface;GO:0016020//membrane;GO:0016021//integral component of membrane;GO:0016324//apical plasma membrane;GO:0046581//intercellular canaliculus	GO:0005524//ATP binding;GO:0008514//organic anion transmembrane transporter activity;GO:0016887//ATPase activity;GO:0022857//transmembrane transporter activity;GO:0042626//ATPase activity, coupled to transmembrane movement of substances;GO:0042910//xenobiotic transporter activity	GO:0015721//bile acid and bile salt transport;GO:0055085//transmembrane transport	--
ENSBGRG00000017401	2979	3429	3269	563	225	179	256.39	294	307.01	16.39	8.92	7.13	285.8	10.8133	-4.72412	4.66188e-62	1.99293e-60	-	XP_028869780.1 endonuclease-reverse transcriptase [Babesia ovata]	-	-	-	-	-	-	-	--
ENSBGRG00000003031	315	255	301	26	13	11	11.55	9.32	11.93	0.31	0.22	0.19	10.9333	0.24	-5.50956	5.39609e-62	2.30178e-60	FAR2	fatty acyl-CoA reductase 2 [Source:HGNC Symbol;Acc:HGNC:25531]	Cellular Processes;Organismal Systems	Transport and catabolism;Aging	ko04146//Peroxisome;ko04212//Longevity regulating pathway - worm	K13356;K13356	GO:0005777//peroxisome;GO:0005779//integral component of peroxisomal membrane	GO:0080019//fatty-acyl-CoA reductase (alcohol-forming) activity	GO:0035336//long-chain fatty-acyl-CoA metabolic process	--
ENSBGRG00000007347	234	250	220	23	13	17	10.93	11.63	11.18	0.37	0.28	0.36	11.2467	0.336667	-5.06203	5.54231e-62	2.35903e-60	-	XP_028869780.1 endonuclease-reverse transcriptase [Babesia ovata]	-	-	-	-	-	-	-	--
ENSBGRG00000011165	542	455	265	18	20	16	38.21	31.96	20.39	0.43	0.65	0.52	30.1867	0.533333	-5.82273	7.05321e-62	2.99563e-60	SPATA9	spermatogenesis associated 9 [Source:HGNC Symbol;Acc:HGNC:22988]	-	-	-	-	-	-	-	--
ENSBGRG00000015464	332	605	528	34	29	13	4.91	8.9	8.52	0.17	0.2	0.09	7.44333	0.153333	-5.60121	1.03305e-61	4.37808e-60	IQSEC3	IQ motif and Sec7 domain ArfGEF 3 [Source:HGNC Symbol;Acc:HGNC:29193]	Cellular Processes	Transport and catabolism	ko04144//Endocytosis	K12495	GO:0005654//nucleoplasm;GO:0005829//cytosol	GO:0005086//ARF guanyl-nucleotide exchange factor activity;GO:0005515//protein binding	GO:0032012//regulation of ARF protein signal transduction	--
ENSBGRG00000015743	879	786	860	296	164	160	10.38	9.24	11.08	1.18	0.89	0.87	10.2333	0.98	-3.38435	1.14064e-61	4.82364e-60	ADAMTSL3	ADAMTS like 3 [Source:HGNC Symbol;Acc:HGNC:14633]	-	-	-	-	GO:0043231//intracellular membrane-bounded organelle	GO:0008233//peptidase activity	-	--
ENSBGRG00000017769	2513	2454	2663	289	88	79	75.47	73.42	87.29	2.93	1.22	1.1	78.7267	1.75	-5.49143	1.22301e-61	5.16083e-60	-	XP_024843346.1 glycerophosphodiester phosphodiesterase domain-containing protein 4 [Bos taurus]	-	-	-	-	-	GO:0008081//phosphoric diester hydrolase activity	GO:0006629//lipid metabolic process	--
ENSBGRG00000002987	597	699	481	148	78	74	32.26	37.63	28.37	2.75	1.94	1.85	32.7533	2.18	-3.90924	1.67367e-61	7.04736e-60	PRSS38	serine protease 38 [Source:HGNC Symbol;Acc:HGNC:29625]	-	-	-	-	-	GO:0004252//serine-type endopeptidase activity	GO:0006508//proteolysis	--
ENSBGRG00000011535	1285	1244	1218	129	29	47	46.58	44.82	48.17	1.58	0.49	0.79	46.5233	0.953333	-5.60883	1.90463e-61	8.00269e-60	SLC2A5	solute carrier family 2 member 5 [Source:HGNC Symbol;Acc:HGNC:11010]	Organismal Systems	Digestive system	ko04973//Carbohydrate digestion and absorption	K08143	GO:0005886//plasma membrane;GO:0005887//integral component of plasma membrane;GO:0016020//membrane;GO:0016021//integral component of membrane;GO:0016324//apical plasma membrane	GO:0005353//fructose transmembrane transporter activity;GO:0022857//transmembrane transporter activity	GO:0003044//regulation of systemic arterial blood pressure mediated by a chemical signal;GO:0009750//response to fructose;GO:0015755//fructose transport;GO:0055085//transmembrane transport;GO:0071332//cellular response to fructose stimulus;GO:1990539//fructose import across plasma membrane	--
ENSBGRG00000017480	717	638	510	59	16	18	44.65	39.35	34.51	1.8	0.62	0.72	39.5033	1.04667	-5.2381	1.93995e-61	8.13369e-60	-	XP_020763365.1 uncharacterized protein LOC110146745 isoform X1 [Odocoileus virginianus texanus]	-	-	-	-	GO:0005576//extracellular region	-	-	--
ENSBGRG00000002380	1107	1075	1098	356	220	162	26.77	25.9	28.98	2.91	2.45	1.81	27.2167	2.39	-3.50941	4.16135e-61	1.74102e-59	-	XP_005905505.1 PREDICTED: protein MAATS1 [Bos mutus]	-	-	-	-	-	-	-	--
ENSBGRG00000014841	290	397	282	22	14	5	5	6.82	5.31	0.13	0.11	0.04	5.71	0.0933333	-5.93495	4.89425e-61	2.0433e-59	RGSL1	regulator of G protein signaling like 1 [Source:HGNC Symbol;Acc:HGNC:18636]	-	-	-	-	-	-	-	--
ENSBGRG00000000855	549	604	497	116	45	72	16.41	17.99	16.5	1.17	0.62	1	16.9667	0.93	-4.18933	5.23977e-61	2.1829e-59	TTC39B	tetratricopeptide repeat domain 39B [Source:HGNC Symbol;Acc:HGNC:23704]	-	-	-	-	-	GO:0005515//protein binding	GO:0010874//regulation of cholesterol efflux;GO:0010887//negative regulation of cholesterol storage;GO:0042632//cholesterol homeostasis;GO:0090181//regulation of cholesterol metabolic process	--
ENSBGRG00000000441	267	366	477	22	12	17	24.29	33.2	47.39	0.67	0.52	0.73	34.96	0.64	-5.77149	8.36088e-61	3.47579e-59	-	KAB0374863.1 hypothetical protein FD755_013355 [Muntiacus reevesi]	Metabolism	Metabolism of terpenoids and polyketides	ko00900//Terpenoid backbone biosynthesis	K05955	-	GO:0008318//protein prenyltransferase activity	GO:0018342//protein prenylation	--
ENSBGRG00000003116	404	421	297	6780	5471	5018	24.17	27.48	19.89	131.65	154.66	142.64	23.8467	142.983	2.58399	1.03102e-60	4.27505e-59	IRF1	interferon regulatory factor 1 [Source:HGNC Symbol;Acc:HGNC:6116]	Human Diseases;Environmental Information Processing;Organismal Systems;Organismal Systems;Human Diseases	Infectious disease: viral;Signal transduction;Immune system;Endocrine system;Infectious disease: bacterial	ko05165//Human papillomavirus infection;ko04668//TNF signaling pathway;ko04625//C-type lectin receptor signaling pathway;ko04917//Prolactin signaling pathway;ko05133//Pertussis	K09444;K09444;K09444;K09444;K09444	GO:0000790//nuclear chromatin;GO:0005634//nucleus;GO:0005737//cytoplasm	GO:0000978//RNA polymerase II core promoter proximal region sequence-specific DNA binding;GO:0001228//transcriptional activator activity, RNA polymerase II transcription regulatory region sequence-specific binding;GO:0003677//DNA binding;GO:0003700//transcription factor activity, sequence-specific DNA binding;GO:0043565//sequence-specific DNA binding;GO:0044212//transcription regulatory region DN…	GO:0006355//regulation of transcription, DNA-templated;GO:0006915//apoptotic process;GO:0007050//cell cycle arrest;GO:0008285//negative regulation of cell proliferation;GO:0010468//regulation of gene expression;GO:0032481//positive regulation of type I interferon production;GO:0032728//positive regulation of interferon-beta production;GO:0034124//regulation of MyD88-dependent toll-like receptor s…	IRF
ENSBGRG00000005935	276	250	292	15	13	5	9.71	8.76	11.21	0.18	0.21	0.08	9.89333	0.156667	-5.98069	1.03271e-60	4.27505e-59	CFAP157	cilia and flagella associated protein 157 [Source:HGNC Symbol;Acc:HGNC:27843]	-	-	-	-	GO:0005829//cytosol;GO:0005886//plasma membrane;GO:0005929//cilium;GO:0036064//ciliary basal body;GO:0043231//intracellular membrane-bounded organelle	GO:0008017//microtubule binding	GO:0007288//sperm axoneme assembly	--
ENSBGRG00000019113	5215	3892	4915	1983	1450	1465	413.03	305.5	427.55	53.18	51.83	51.97	382.027	52.3267	-2.86806	1.19826e-60	4.94993e-59	TFAM	transcription factor A, mitochondrial [Source:HGNC Symbol;Acc:HGNC:11741]	Human Diseases;Environmental Information Processing	Neurodegenerative disease;Signal transduction	ko05016//Huntington disease;ko04371//Apelin signaling pathway	K11830;K11830	GO:0005739//mitochondrion;GO:0005759//mitochondrial matrix;GO:0032991//macromolecular complex;GO:0042645//mitochondrial nucleoid	GO:0001018//mitochondrial RNA polymerase regulatory region DNA binding;GO:0003682//chromatin binding;GO:0003700//transcription factor activity, sequence-specific DNA binding;GO:0008301//DNA binding, bending;GO:0043565//sequence-specific DNA binding	GO:0006390//transcription from mitochondrial promoter;GO:0006391//transcription initiation from mitochondrial promoter;GO:0045893//positive regulation of transcription, DNA-templated	HMG
ENSBGRG00000011775	309	335	301	58	55	38	4.01	4.33	4.26	0.25	0.33	0.23	4.2	0.27	-3.95936	1.41395e-60	5.82867e-59	NOS1	nitric oxide synthase 1 [Source:HGNC Symbol;Acc:HGNC:7872]	Metabolism;Human Diseases;Environmental Information Processing;Cellular Processes;Environmental Information Processing;Organismal Systems;Organismal Systems;Organismal Systems;Human Diseases;Organismal Systems;Metabolism;Metabolism	Global and overview maps;Neurodegenerative disease;Signal transduction;Transport and catabolism;Signal transduction;Endocrine system;Environmental adaptation;Digestive system;Neurodegenerative disease;Nervous system;Amino acid metabolism;Amino acid metabolism	ko01100//Metabolic pathways;ko05010//Alzheimer disease;ko04020//Calcium signaling pathway;ko04145//Phagosome;ko04371//Apelin signaling pathway;ko04926//Relaxin signaling pathway;ko04713//Circadian entrainment;ko04970//Salivary secretion;ko05014//Amyotrophic lateral sclerosis;ko04730//Long-term depression;ko00330//Arginine and proline metabolism;ko00220//Arginine biosynthesis	K13240;K13240;K13240;K13240;K13240;K13240;K13240;K13240;K13240;K13240;K13240;K13240	GO:0005654//nucleoplasm;GO:0005739//mitochondrion;GO:0005856//cytoskeleton;GO:0005886//plasma membrane;GO:0005901//caveola;GO:0016529//sarcoplasmic reticulum;GO:0030018//Z disc;GO:0030315//T-tubule;GO:0033017//sarcoplasmic reticulum membrane;GO:0042383//sarcolemma;GO:0044305//calyx of Held;GO:0045121//membrane raft;GO:0045202//synapse	GO:0004517//nitric-oxide synthase activity;GO:0005515//protein binding;GO:0005516//calmodulin binding;GO:0010181//FMN binding;GO:0016491//oxidoreductase activity;GO:0020037//heme binding;GO:0050660//flavin adenine dinucleotide binding;GO:0050661//NADP binding	GO:0001666//response to hypoxia;GO:0002028//regulation of sodium ion transport;GO:0006809//nitric oxide biosynthetic process;GO:0006941//striated muscle contraction;GO:0009408//response to heat;GO:0018119//peptidyl-cysteine S-nitrosylation;GO:0033138//positive regulation of peptidyl-serine phosphorylation;GO:0033555//multicellular organismal response to stress;GO:0035066//positive regulation of h…	--
ENSBGRG00000022777	472	503	390	7094	4973	4946	14.24	15.45	13.07	67.94	64.6	64.36	14.2533	65.6333	2.20313	1.53137e-60	6.29948e-59	LMNA	lamin A/C [Source:HGNC Symbol;Acc:HGNC:6636]	Cellular Processes;Human Diseases;Human Diseases;Human Diseases	Cell growth and death;Cardiovascular disease;Cardiovascular disease;Cardiovascular disease	ko04210//Apoptosis;ko05414//Dilated cardiomyopathy;ko05412//Arrhythmogenic right ventricular cardiomyopathy;ko05410//Hypertrophic cardiomyopathy	K12641;K12641;K12641;K12641	GO:0005634//nucleus;GO:0005635//nuclear envelope;GO:0005638//lamin filament;GO:0005654//nucleoplasm;GO:0005829//cytosol;GO:0016604//nuclear body;GO:0031965//nuclear membrane	-	GO:0006606//protein import into nucleus;GO:0006997//nucleus organization;GO:0006998//nuclear envelope organization;GO:0008285//negative regulation of cell proliferation;GO:0010628//positive regulation of gene expression;GO:0030334//regulation of cell migration;GO:0030951//establishment or maintenance of microtubule cytoskeleton polarity;GO:0031647//regulation of protein stability;GO:0034504//prot…	--
ENSBGRG00000011389	296	262	290	14	3	7	17.45	15.4	18.58	0.28	0.08	0.19	17.1433	0.183333	-6.54703	1.54852e-60	6.35671e-59	-	XP_025141117.1 membrane cofactor protein-like [Bubalus bubalis]	Human Diseases;Organismal Systems	Infectious disease: viral;Immune system	ko05162//Measles;ko04610//Complement and coagulation cascades	K04007;K04007	GO:0009986//cell surface	-	-	--
ENSBGRG00000015302	280	275	289	6	4	6	21.46	21.25	24.7	0.15	0.14	0.21	22.47	0.166667	-7.07489	1.75678e-60	7.19657e-59	MPIG6B	megakaryocyte and platelet inhibitory receptor G6b [Source:HGNC Symbol;Acc:HGNC:13937]	-	-	-	-	GO:0005654//nucleoplasm;GO:0005783//endoplasmic reticulum;GO:0005794//Golgi apparatus;GO:0005829//cytosol;GO:0005886//plasma membrane;GO:0016021//integral component of membrane	-	GO:0007229//integrin-mediated signaling pathway;GO:0007596//blood coagulation;GO:0009968//negative regulation of signal transduction;GO:0030218//erythrocyte differentiation;GO:0030219//megakaryocyte differentiation;GO:0030220//platelet formation;GO:0035855//megakaryocyte development	--
ENSBGRG00000008404	661	617	400	37	54	28	49.59	46.12	32.76	0.94	1.87	0.97	42.8233	1.26	-5.0869	1.78119e-60	7.28134e-59	-	XP_005896567.2 PREDICTED: transmembrane emp24 domain-containing protein 6 isoform X1 [Bos mutus]	-	-	-	-	-	-	-	--
ENSBGRG00000003740	355	332	489	24	11	6	11.07	10.31	16.64	0.25	0.16	0.09	12.6733	0.166667	-6.24869	1.93931e-60	7.91124e-59	-	XP_027419900.1 dynein heavy chain 14, axonemal [Bos indicus x Bos taurus]	Human Diseases	Neurodegenerative disease	ko05016//Huntington disease	K10408	-	GO:0003777//microtubule motor activity	GO:0007018//microtubule-based movement	--
ENSBGRG00000004213	919	771	821	81	37	17	36.19	30.24	35.29	1.08	0.67	0.31	33.9067	0.686667	-5.62582	2.1457e-60	8.73507e-59	CA9	carbonic anhydrase 9 [Source:HGNC Symbol;Acc:HGNC:1383]	Metabolism;Metabolism	Global and overview maps;Energy metabolism	ko01100//Metabolic pathways;ko00910//Nitrogen metabolism	K01672;K01672	GO:0005886//plasma membrane	GO:0004089//carbonate dehydratase activity;GO:0008270//zinc ion binding	GO:0002009//morphogenesis of an epithelium;GO:0046903//secretion	--
ENSBGRG00000006362	138	147	110	2722	2310	2049	6.41	7.52	5.73	72.34	83.94	76.8	6.55333	77.6933	3.56749	2.89021e-60	1.17415e-58	RGS3	regulator of G protein signaling 3 [Source:HGNC Symbol;Acc:HGNC:9999]	Organismal Systems	Development and regeneration	ko04360//Axon guidance	K07524	GO:0005634//nucleus;GO:0005886//plasma membrane	GO:0005515//protein binding	-	--
ENSBGRG00000014276	475	504	548	40	7	25	26.49	27.92	33.27	0.76	0.18	0.64	29.2267	0.526667	-5.79425	3.63597e-60	1.47407e-58	-	XP_003587857.2 testisin-like [Bos taurus]	-	-	-	-	-	GO:0004252//serine-type endopeptidase activity	GO:0006508//proteolysis	--
ENSBGRG00000010982	2675	2723	2421	1001	585	454	39.6	40.15	39.11	5.25	4.02	3.13	39.62	4.13333	-3.26085	3.98453e-60	1.61205e-58	RGS22	regulator of G protein signaling 22 [Source:HGNC Symbol;Acc:HGNC:24499]	-	-	-	-	GO:0005634//nucleus;GO:0005737//cytoplasm	GO:0001965//G-protein alpha-subunit binding	-	--
ENSBGRG00000000480	223	313	252	13	6	6	11.03	15.42	13.61	0.22	0.14	0.14	13.3533	0.166667	-6.32409	4.70991e-60	1.9016e-58	SLC25A41	solute carrier family 25 member 41 [Source:HGNC Symbol;Acc:HGNC:28533]	-	-	-	-	-	GO:0022857//transmembrane transporter activity	GO:0055085//transmembrane transport	--
ENSBGRG00000025823	457	424	614	14	2	1	50.75	46.91	74.43	0.53	0.1	0.05	57.3633	0.226667	-7.98341	5.2089e-60	2.09875e-58	-	XP_010850249.1 PREDICTED: IQ domain-containing protein F3 [Bison bison bison]	-	-	-	-	-	GO:0005515//protein binding	-	--
ENSBGRG00000024782	294	243	339	15	7	7	21.81	18.2	28.58	0.44	0.28	0.28	22.8633	0.333333	-6.09993	5.70271e-60	2.293e-58	PDZD9	PDZ domain containing 9 [Source:HGNC Symbol;Acc:HGNC:28740]	-	-	-	-	-	GO:0005515//protein binding	-	--
ENSBGRG00000017590	1060	981	933	514	428	408	126.93	116.46	127.4	24.3	24.55	25.41	123.597	24.7533	-2.31995	5.88077e-60	2.35977e-58	-	VFV27193.1 Hypothetical predicted protein [Lynx pardinus]	-	-	-	-	-	-	-	--
ENSBGRG00000004322	897	1163	1281	243	254	194	113.01	145.98	176.16	10.36	14.75	11.32	145.05	12.1433	-3.57831	6.56278e-60	2.62806e-58	-	XP_032258867.1 stress-associated endoplasmic reticulum protein 2 isoform X2 [Phoca vitulina]	-	-	-	-	GO:0005783//endoplasmic reticulum	-	-	--
ENSBGRG00000025168	698	542	535	6	1	1	83.99	64.97	70.27	0.24	0.06	0.06	73.0767	0.12	-9.25023	1.71038e-59	6.83524e-58	-	-	-	-	-	-	-	-	-	--
ENSBGRG00000012900	897	850	633	269	186	222	101.78	95.29	75.05	11.43	10.93	12.88	90.7067	11.7467	-2.94896	1.8136e-59	7.23302e-58	FAM229A	family with sequence similarity 229 member A [Source:HGNC Symbol;Acc:HGNC:44652]	-	-	-	-	-	-	-	--
ENSBGRG00000006798	1386	1408	1672	693	457	446	20.21	20.7	27.37	3.5	3.06	3	22.76	3.18667	-2.83638	2.92437e-59	1.16394e-57	RASAL2	RAS protein activator like 2 [Source:HGNC Symbol;Acc:HGNC:9874]	Environmental Information Processing	Signal transduction	ko04014//Ras signaling pathway	K17633	-	-	GO:0007165//signal transduction;GO:0043087//regulation of GTPase activity	--
ENSBGRG00000013973	480	329	509	33	22	10	27.86	19.03	32.25	0.65	0.59	0.27	26.38	0.503333	-5.71179	3.99464e-59	1.5867e-57	C11orf65	chromosome 11 open reading frame 65 [Source:HGNC Symbol;Acc:HGNC:28519]	-	-	-	-	-	-	-	--
ENSBGRG00000005675	3294	3594	2876	1776	1457	1124	140.33	152.54	133.74	25.59	28.6	22.17	142.203	25.4533	-2.48203	4.12478e-59	1.63508e-57	IFT57	intraflagellar transport 57 [Source:HGNC Symbol;Acc:HGNC:17367]	Human Diseases	Neurodegenerative disease	ko05016//Huntington disease	K04638	GO:0005794//Golgi apparatus;GO:0005813//centrosome;GO:0005929//cilium;GO:0005930//axoneme;GO:0030992//intraciliary transport particle B;GO:0032391//photoreceptor connecting cilium;GO:0036064//ciliary basal body;GO:0044292//dendrite terminus	-	GO:0001843//neural tube closure;GO:0001947//heart looping;GO:0006915//apoptotic process;GO:0006919//activation of cysteine-type endopeptidase activity involved in apoptotic process;GO:0007224//smoothened signaling pathway;GO:0042981//regulation of apoptotic process;GO:0044458//motile cilium assembly;GO:0050680//negative regulation of epithelial cell proliferation;GO:0060972//left/right pattern fo…	--
ENSBGRG00000000335	290	343	218	7	5	7	14.27	16.81	11.71	0.12	0.13	0.24	14.2633	0.163333	-6.44835	5.34498e-59	2.1145e-57	BCL2L14	BCL2 like 14 [Source:HGNC Symbol;Acc:HGNC:16657]	-	-	-	-	GO:0005829//cytosol;GO:0043229//intracellular organelle	GO:0019901//protein kinase binding	GO:0006915//apoptotic process;GO:0042981//regulation of apoptotic process	--
ENSBGRG00000026804	1288	1536	1317	713	398	437	68.02	80.87	75.92	12.93	9.69	10.71	74.9367	11.11	-2.75381	6.5286e-59	2.57755e-57	-	XP_024855051.1 protein FAM178B isoform X1 [Bos taurus]	-	-	-	-	-	-	-	--
ENSBGRG00000017786	956	1417	1013	374	322	254	27.86	41.15	32.23	3.69	4.32	3.43	33.7467	3.81333	-3.14562	6.80602e-59	2.68168e-57	DACT3	dishevelled binding antagonist of beta catenin 3 [Source:HGNC Symbol;Acc:HGNC:30745]	-	-	-	-	GO:0005737//cytoplasm	GO:0005080//protein kinase C binding;GO:0042802//identical protein binding;GO:0051018//protein kinase A binding;GO:0070097//delta-catenin binding	GO:0010719//negative regulation of epithelial to mesenchymal transition;GO:0030178//negative regulation of Wnt signaling pathway;GO:0030308//negative regulation of cell growth;GO:0090090//negative regulation of canonical Wnt signaling pathway	--
ENSBGRG00000020125	1072	785	1025	279	198	163	22.86	16.96	24	2.05	1.99	1.61	21.2733	1.88333	-3.49769	8.59059e-59	3.37805e-57	DZIP1	DAZ interacting zinc finger protein 1 [Source:HGNC Symbol;Acc:HGNC:20908]	-	-	-	-	GO:0005634//nucleus;GO:0005654//nucleoplasm;GO:0005737//cytoplasm;GO:0005814//centriole;GO:0005829//cytosol;GO:0034451//centriolar satellite;GO:0036064//ciliary basal body;GO:0097539//ciliary transition fiber	GO:0003676//nucleic acid binding	GO:0007224//smoothened signaling pathway;GO:0007281//germ cell development;GO:0033365//protein localization to organelle;GO:0043393//regulation of protein binding;GO:0044782//cilium organization;GO:0045184//establishment of protein localization;GO:0045724//positive regulation of cilium assembly;GO:0051220//cytoplasmic sequestering of protein;GO:0060271//cilium morphogenesis;GO:0061512//protein lo…	zf-C2H2
ENSBGRG00000007332	2301	3239	2954	1086	554	679	98.48	138.12	138.01	15.73	10.93	13.45	124.87	13.37	-3.22336	9.64925e-59	3.78675e-57	-	ADP21955.1 zinc finger protein 280B isoform a [Bos taurus]	-	-	-	-	-	GO:0003676//nucleic acid binding	-	--
ENSBGRG00000002508	694	756	556	163	176	142	20.26	21.99	17.72	1.61	2.37	1.92	19.99	1.96667	-3.34545	1.04905e-58	4.10867e-57	-	XP_005893743.1 PREDICTED: guanylate-binding protein 6 [Bos mutus]	-	-	-	-	-	GO:0003924//GTPase activity;GO:0005525//GTP binding	-	--
ENSBGRG00000026825	2086	2000	1682	706	330	365	55.21	52.74	48.59	6.32	4.03	4.47	52.18	4.94	-3.40091	1.89237e-58	7.39684e-57	TSGA10	testis specific 10 [Source:HGNC Symbol;Acc:HGNC:14927]	-	-	-	-	GO:0005737//cytoplasm;GO:0031514//motile cilium;GO:0035686//sperm fibrous sheath;GO:0043005//neuron projection;GO:0097228//sperm principal piece	-	GO:0007283//spermatogenesis;GO:0030031//cell projection assembly	--
ENSBGRG00000012235	4380	3984	3721	2386	1675	1414	182.04	164.95	168.79	33.53	32.08	27.2	171.927	30.9367	-2.4744	3.19622e-58	1.24684e-56	IFT52	intraflagellar transport 52 [Source:HGNC Symbol;Acc:HGNC:15901]	-	-	-	-	GO:0005813//centrosome;GO:0005814//centriole;GO:0005929//cilium;GO:0030992//intraciliary transport particle B;GO:0032391//photoreceptor connecting cilium;GO:0036064//ciliary basal body;GO:0044292//dendrite terminus;GO:0097542//ciliary tip;GO:0097546//ciliary base	-	GO:0001841//neural tube formation;GO:0001947//heart looping;GO:0007224//smoothened signaling pathway;GO:0007368//determination of left/right symmetry;GO:0009953//dorsal/ventral pattern formation;GO:0035720//intraciliary anterograde transport;GO:0042733//embryonic digit morphogenesis;GO:0050680//negative regulation of epithelial cell proliferation;GO:0060271//cilium morphogenesis;GO:0070613//regul…	--
ENSBGRG00000018707	1393	1404	1586	253	91	85	39.6	39.72	49.15	2.43	1.21	1.12	42.8233	1.58667	-4.75433	3.20486e-58	1.24773e-56	SLC6A9	solute carrier family 6 member 9 [Source:HGNC Symbol;Acc:HGNC:11056]	Organismal Systems	Nervous system	ko04721//Synaptic vesicle cycle	K05038	GO:0005887//integral component of plasma membrane;GO:0016020//membrane;GO:0016021//integral component of membrane	GO:0005283//sodium:amino acid symporter activity;GO:0005328//neurotransmitter:sodium symporter activity	GO:0006836//neurotransmitter transport	--
ENSBGRG00000017070	1092	1331	1186	547	361	478	53.87	65.44	63.89	9.13	8.2	10.91	61.0667	9.41333	-2.69761	3.45636e-58	1.34298e-56	-	XP_028869780.1 endonuclease-reverse transcriptase [Babesia ovata]	-	-	-	-	-	-	-	--
ENSBGRG00000012978	715	705	861	243	192	218	47.89	47.04	62.94	5.5	5.93	6.76	52.6233	6.06333	-3.11752	4.13639e-58	1.60404e-56	TSSK3	testis specific serine kinase 3 [Source:HGNC Symbol;Acc:HGNC:15473]	-	-	-	-	-	GO:0004672//protein kinase activity;GO:0005524//ATP binding	GO:0006468//protein phosphorylation;GO:0007283//spermatogenesis	--
ENSBGRG00000005222	2354	2841	2166	1079	595	546	39.99	48.08	40.16	6.27	4.74	4.48	42.7433	5.16333	-3.04932	4.58976e-58	1.77634e-56	SLC4A8	solute carrier family 4 member 8 [Source:HGNC Symbol;Acc:HGNC:11034]	-	-	-	-	GO:0005886//plasma membrane;GO:0016020//membrane;GO:0016021//integral component of membrane;GO:0032809//neuronal cell body membrane;GO:0043005//neuron projection	GO:0005452//inorganic anion exchanger activity;GO:0008509//anion transmembrane transporter activity	GO:0006820//anion transport	--
ENSBGRG00000019190	2583	2757	2685	2148	1524	1597	102.94	110.14	116.33	29.55	28.55	29.95	109.803	29.35	-1.90349	5.55312e-58	2.14495e-56	UPF3A	UPF3A regulator of nonsense mediated mRNA decay [Source:HGNC Symbol;Acc:HGNC:20332]	Genetic Information Processing;Genetic Information Processing	Translation;Translation	ko03013//Nucleocytoplasmic transport;ko03015//mRNA surveillance pathway	K14328;K14328	GO:0005654//nucleoplasm;GO:0005829//cytosol;GO:0035145//exon-exon junction complex;GO:0043231//intracellular membrane-bounded organelle	GO:0003676//nucleic acid binding;GO:0042162//telomeric DNA binding	GO:0000184//nuclear-transcribed mRNA catabolic process, nonsense-mediated decay;GO:0045727//positive regulation of translation	--
ENSBGRG00000018687	1712	1550	1809	227	158	66	107.73	97.17	124.25	4.83	4.58	1.92	109.717	3.77667	-4.86053	5.64569e-58	2.17642e-56	-	XP_010838095.1 PREDICTED: protein lifeguard 2-like [Bison bison bison]	-	-	-	-	-	-	-	--
ENSBGRG00000005786	436	447	440	91	73	41	22.33	22.86	25.4	1.68	2.01	1.1	23.53	1.59667	-3.88137	7.02235e-58	2.70181e-56	MAPK15	mitogen-activated protein kinase 15 [Source:HGNC Symbol;Acc:HGNC:24667]	Organismal Systems	Immune system	ko04657//IL-17 signaling pathway	K19603	GO:0005634//nucleus;GO:0005737//cytoplasm;GO:0005776//autophagosome;GO:0005794//Golgi apparatus;GO:0005814//centriole;GO:0005911//cell-cell junction;GO:0036064//ciliary basal body;GO:0072687//meiotic spindle	GO:0003682//chromatin binding;GO:0004672//protein kinase activity;GO:0004707//MAP kinase activity;GO:0005524//ATP binding;GO:0016301//kinase activity	GO:0003400//regulation of COPII vesicle coating;GO:0006468//protein phosphorylation;GO:0006974//cellular response to DNA damage stimulus;GO:0007029//endoplasmic reticulum organization;GO:0008284//positive regulation of cell proliferation;GO:0010506//regulation of autophagy;GO:0030336//negative regulation of cell migration;GO:0032212//positive regulation of telomere maintenance via telomerase;GO:0…	--
ENSBGRG00000021692	2517	2442	2375	25808	21033	21228	54.78	52.95	58.1	189.97	210.94	213.89	55.2767	204.933	1.89041	7.09823e-58	2.72567e-56	PYGL	glycogen phosphorylase L [Source:HGNC Symbol;Acc:HGNC:9725]	Metabolism;Cellular Processes;Organismal Systems;Human Diseases;Organismal Systems;Metabolism	Global and overview maps;Cell growth and death;Endocrine system;Endocrine and metabolic disease;Endocrine system;Carbohydrate metabolism	ko01100//Metabolic pathways;ko04217//Necroptosis;ko04910//Insulin signaling pathway;ko04931//Insulin resistance;ko04922//Glucagon signaling pathway;ko00500//Starch and sucrose metabolism	K00688;K00688;K00688;K00688;K00688;K00688	-	GO:0002060//purine nucleobase binding;GO:0004645//phosphorylase activity;GO:0005524//ATP binding;GO:0008144//drug binding;GO:0008184//glycogen phosphorylase activity;GO:0016208//AMP binding;GO:0019842//vitamin binding;GO:0030170//pyridoxal phosphate binding;GO:0032052//bile acid binding;GO:0042802//identical protein binding	GO:0005975//carbohydrate metabolic process;GO:0005977//glycogen metabolic process;GO:0009617//response to bacterium;GO:0042593//glucose homeostasis;GO:0070266//necroptotic process	--
ENSBGRG00000016699	21326	18473	21323	2137	1235	491	425.55	367.25	464.43	14.42	11.36	4.54	419.077	10.1067	-5.37384	8.969e-58	3.4373e-56	-	NP_001030422.2 dynein assembly factor 1, axonemal [Bos taurus]	-	-	-	-	-	GO:0005515//protein binding	GO:0044458//motile cilium assembly	--
ENSBGRG00000005046	772	757	866	4	0	2	42.7	41.71	52.28	0.07	0	0.05	45.5633	0.04	-10.1537	9.12112e-58	3.48879e-56	CCDC54	coiled-coil domain containing 54 [Source:HGNC Symbol;Acc:HGNC:30703]	-	-	-	-	-	-	-	TSC22
ENSBGRG00000020058	935	971	1080	431	378	333	12.31	12.74	16.5	1.92	2.58	2.64	13.85	2.38	-2.54085	9.49907e-58	3.62628e-56	FHAD1	forkhead associated phosphopeptide binding domain 1 [Source:HGNC Symbol;Acc:HGNC:29408]	-	-	-	-	-	GO:0005515//protein binding	-	--
ENSBGRG00000002326	353	294	262	18	9	3	8.57	7.75	7.02	0.16	0.19	0.03	7.78	0.126667	-5.94066	9.86382e-58	3.75821e-56	TTLL8	tubulin tyrosine ligase like 8 [Source:HGNC Symbol;Acc:HGNC:34000]	-	-	-	-	GO:0005929//cilium;GO:0005930//axoneme;GO:0015630//microtubule cytoskeleton	GO:0070735//protein-glycine ligase activity;GO:0070736//protein-glycine ligase activity, initiating	GO:0006464//cellular protein modification process;GO:0018094//protein polyglycylation;GO:0060271//cilium morphogenesis	--
ENSBGRG00000008599	3621	4003	3159	48036	36811	31906	149.16	164.32	142.04	669.32	698.85	608.55	151.84	658.907	2.11752	1.17578e-57	4.47114e-56	-	NP_001027985.1 tubulin beta chain [Macaca mulatta]	Human Diseases;Human Diseases;Human Diseases;Cellular Processes;Cellular Processes	Neurodegenerative disease;Neurodegenerative disease;Infectious disease: bacterial;Transport and catabolism;Cellular community - eukaryotes	ko05010//Alzheimer disease;ko05016//Huntington disease;ko05130//Pathogenic Escherichia coli infection;ko04145//Phagosome;ko04540//Gap junction	K07375;K07375;K07375;K07375;K07375	GO:0005874//microtubule	GO:0003924//GTPase activity;GO:0005200//structural constituent of cytoskeleton;GO:0005525//GTP binding	GO:0007017//microtubule-based process	--
ENSBGRG00000009663	5060	3912	3702	2067	1458	1443	154.93	119.41	123.87	21.37	20.61	20.49	132.737	20.8233	-2.67229	1.37523e-57	5.2195e-56	TOR1AIP1	torsin 1A interacting protein 1 [Source:HGNC Symbol;Acc:HGNC:29456]	-	-	-	-	GO:0005634//nucleus;GO:0005635//nuclear envelope;GO:0031965//nuclear membrane	GO:0001671//ATPase activator activity;GO:0008092//cytoskeletal protein binding;GO:0051117//ATPase binding	GO:0032781//positive regulation of ATPase activity;GO:0071763//nuclear membrane organization;GO:0090435//protein localization to nuclear envelope	--
ENSBGRG00000000956	542	629	410	4	3	1	24.25	28.04	20.02	0.06	0.06	0.02	24.1033	0.0466667	-9.01262	1.48008e-57	5.60659e-56	LEXM	lymphocyte expansion molecule [Source:HGNC Symbol;Acc:HGNC:26854]	-	-	-	-	-	-	-	--
ENSBGRG00000015071	402	494	526	69	55	27	20.98	25.72	29.98	1.23	1.33	0.65	25.56	1.07	-4.57821	1.71951e-57	6.50102e-56	-	GCF51438.1 hypothetical protein parPi_0012742 [Paroedura picta]	-	-	-	-	-	-	-	--
ENSBGRG00000012129	1469	1337	1628	368	237	148	74.03	67.13	89.55	6.27	5.5	3.45	76.9033	5.07333	-3.92204	3.05143e-57	1.15145e-55	HSF5	heat shock transcription factor 5 [Source:HGNC Symbol;Acc:HGNC:26862]	-	-	-	-	-	-	-	--
ENSBGRG00000020552	577	552	552	4	2	1	34.35	32.74	35.87	0.08	0.05	0.03	34.32	0.0533333	-9.3298	3.65956e-57	1.37827e-55	-	XP_024832549.1 coiled-coil domain-containing protein 27 [Bos taurus]	-	-	-	-	-	-	-	--
ENSBGRG00000000474	484	365	498	6	4	0	85.8	64.46	96.35	0.36	0.33	0	82.2033	0.23	-8.48142	3.81088e-57	1.43251e-55	C2orf88	chromosome 2 open reading frame 88 [Source:HGNC Symbol;Acc:HGNC:28191]	-	-	-	-	-	GO:0034237//protein kinase A regulatory subunit binding	-	--
ENSBGRG00000005994	2915	2260	2979	379	158	104	104.46	80.69	116.53	6.12	2.61	2.06	100.56	3.59667	-4.80525	4.49222e-57	1.6854e-55	BBOF1	basal body orientation factor 1 [Source:HGNC Symbol;Acc:HGNC:19855]	-	-	-	-	GO:0036064//ciliary basal body	-	-	--
ENSBGRG00000003519	736	595	804	187	97	122	21.77	17.46	26.02	2.74	2.03	2.52	21.75	2.43	-3.16199	6.69173e-57	2.50582e-55	SPAG16	sperm associated antigen 16 [Source:HGNC Symbol;Acc:HGNC:23225]	-	-	-	-	GO:0005930//axoneme;GO:0036126//sperm flagellum;GO:1990716//axonemal central apparatus	GO:0005515//protein binding	GO:0007288//sperm axoneme assembly;GO:0035082//axoneme assembly;GO:0060271//cilium morphogenesis	--
ENSBGRG00000023080	685	839	650	2	2	2	66.94	81.69	69.33	0.07	0.09	0.09	72.6533	0.0833333	-9.76792	7.64572e-57	2.85761e-55	SPATA3	spermatogenesis associated 3 [Source:HGNC Symbol;Acc:HGNC:17884]	-	-	-	-	-	-	-	--
ENSBGRG00000012578	1866	2534	1744	773	726	571	40.94	55.39	41.77	5.74	7.34	5.8	46.0333	6.29333	-2.87078	8.76038e-57	3.26799e-55	-	XP_014334322.1 PREDICTED: maestro heat-like repeat-containing protein family member 1 [Bos mutus]	-	-	-	-	-	-	-	--
ENSBGRG00000013191	974	822	704	114	50	31	32.66	27.46	25.76	1.29	0.77	0.48	28.6267	0.846667	-5.07942	9.00163e-57	3.35161e-55	CFAP45	cilia and flagella associated protein 45 [Source:HGNC Symbol;Acc:HGNC:17229]	-	-	-	-	GO:0005654//nucleoplasm	-	-	--
ENSBGRG00000007377	247	393	267	39	27	23	27.76	44	32.75	1.48	1.4	1.2	34.8367	1.36	-4.67893	9.27167e-57	3.44562e-55	TEX22	testis expressed 22 [Source:HGNC Symbol;Acc:HGNC:40026]	-	-	-	-	-	-	-	--
ENSBGRG00000003052	348	379	352	50	27	55	10.1	10.95	11.41	0.49	0.38	0.74	10.82	0.536667	-4.33353	9.97414e-57	3.69967e-55	ZSWIM2	zinc finger SWIM-type containing 2 [Source:HGNC Symbol;Acc:HGNC:30990]	-	-	-	-	-	GO:0004842//ubiquitin-protein transferase activity;GO:0008270//zinc ion binding;GO:0043621//protein self-association;GO:0061630//ubiquitin protein ligase activity	GO:0000209//protein polyubiquitination;GO:1902043//positive regulation of extrinsic apoptotic signaling pathway via death domain receptors	--
ENSBGRG00000014588	328	262	277	40	20	18	20.85	16.59	19.22	0.86	0.59	0.53	18.8867	0.66	-4.83876	1.01119e-56	3.74368e-55	CFAP77	cilia and flagella associated protein 77 [Source:HGNC Symbol;Acc:HGNC:33776]	-	-	-	-	-	-	-	--
ENSBGRG00000004114	1311	1099	1587	381	247	201	75.63	63.17	99.94	7.43	6.57	5.37	79.58	6.45667	-3.62354	1.49939e-56	5.54069e-55	ELOVL4	ELOVL fatty acid elongase 4 [Source:HGNC Symbol;Acc:HGNC:14415]	Metabolism;Metabolism;Metabolism;Metabolism	Global and overview maps;Global and overview maps;Lipid metabolism;Lipid metabolism	ko01100//Metabolic pathways;ko01212//Fatty acid metabolism;ko00062//Fatty acid elongation;ko01040//Biosynthesis of unsaturated fatty acids	K10249;K10249;K10249;K10249	GO:0005783//endoplasmic reticulum;GO:0016021//integral component of membrane;GO:0030176//integral component of endoplasmic reticulum membrane	GO:0009922//fatty acid elongase activity	GO:0019367//fatty acid elongation, saturated fatty acid;GO:0034626//fatty acid elongation, polyunsaturated fatty acid;GO:0042761//very long-chain fatty acid biosynthetic process	--
ENSBGRG00000025625	1376	1125	1494	450	366	286	29.31	23.84	34.64	3.23	3.58	2.81	29.2633	3.20667	-3.18995	1.81753e-56	6.70369e-55	-	XP_005902993.1 PREDICTED: radial spoke head 10 homolog B isoform X1 [Bos mutus]	-	-	-	-	-	-	-	--
ENSBGRG00000002883	1331	1200	1484	22010	16157	17615	45.42	40.78	55.63	259.38	259.48	284.49	47.2767	267.783	2.50187	2.55955e-56	9.42281e-55	PCCB	propionyl-CoA carboxylase subunit beta [Source:HGNC Symbol;Acc:HGNC:8654]	Metabolism;Metabolism;Metabolism;Metabolism;Metabolism	Global and overview maps;Global and overview maps;Amino acid metabolism;Carbohydrate metabolism;Carbohydrate metabolism	ko01100//Metabolic pathways;ko01200//Carbon metabolism;ko00280//Valine, leucine and isoleucine degradation;ko00630//Glyoxylate and dicarboxylate metabolism;ko00640//Propanoate metabolism	K01966;K01966;K01966;K01966;K01966	GO:0005759//mitochondrial matrix	GO:0004658//propionyl-CoA carboxylase activity;GO:0016874//ligase activity	-	--
ENSBGRG00000008804	1141	1177	1282	432	289	206	19.66	19.1	24.56	2.43	2.33	1.56	21.1067	2.10667	-3.32466	2.733e-56	1.00425e-54	FAM184A	family with sequence similarity 184 member A [Source:HGNC Symbol;Acc:HGNC:20991]	-	-	-	-	-	-	-	--
ENSBGRG00000022554	8767	6325	6730	2533	1228	1363	1009.34	720.78	846.24	100.51	65.93	73.52	858.787	79.9867	-3.42447	3.15978e-56	1.1589e-54	-	XP_005904001.1 PREDICTED: sperm surface protein Sp17 isoform X1 [Bos mutus]	-	-	-	-	GO:0016020//membrane	GO:0005515//protein binding	GO:0007339//binding of sperm to zona pellucida	--
ENSBGRG00000004463	3750	3633	3812	2561	1582	1720	109.87	106.15	123.54	25.22	20.84	22.99	113.187	23.0167	-2.29795	3.70308e-56	1.35563e-54	RNF6	ring finger protein 6 [Source:HGNC Symbol;Acc:HGNC:10069]	-	-	-	-	GO:0005634//nucleus;GO:0005737//cytoplasm;GO:0031965//nuclear membrane;GO:0043231//intracellular membrane-bounded organelle	GO:0004842//ubiquitin-protein transferase activity;GO:0050681//androgen receptor binding	GO:0006355//regulation of transcription, DNA-templated;GO:0044314//protein K27-linked ubiquitination;GO:0045893//positive regulation of transcription, DNA-templated;GO:0060765//regulation of androgen receptor signaling pathway;GO:0085020//protein K6-linked ubiquitination	--
ENSBGRG00000018230	299	318	282	26	39	29	5.45	5.77	5.61	0.16	0.35	0.26	5.61	0.256667	-4.45003	4.65839e-56	1.70218e-54	-	XP_024834780.1 hydrocephalus-inducing protein homolog [Bos taurus]	-	-	-	-	-	-	-	--
ENSBGRG00000006677	188	242	228	14	12	14	8.29	10.63	10.98	0.21	0.24	0.29	9.96667	0.246667	-5.33648	5.05285e-56	1.84288e-54	SCML4	Scm polycomb group protein like 4 [Source:HGNC Symbol;Acc:HGNC:21397]	-	-	-	-	-	GO:0005515//protein binding	-	--
ENSBGRG00000006327	1135	706	677	167	123	108	31.15	18.85	20.01	1.44	1.44	1.27	23.3367	1.38333	-4.07638	7.33521e-56	2.67034e-54	-	XP_005902233.1 PREDICTED: vascular endothelial growth factor receptor 1 [Bos mutus]	Environmental Information Processing;Environmental Information Processing;Environmental Information Processing;Environmental Information Processing;Human Diseases;Cellular Processes;Human Diseases;Environmental Information Processing	Signal transduction;Signal transduction;Signal transduction;Signal transduction;Cancer: overview;Cellular community - eukaryotes;Immune disease;Signal transduction	ko04151//PI3K-Akt signaling pathway;ko04014//Ras signaling pathway;ko04010//MAPK signaling pathway;ko04015//Rap1 signaling pathway;ko05202//Transcriptional misregulation in cancer;ko04510//Focal adhesion;ko05323//Rheumatoid arthritis;ko04066//HIF-1 signaling pathway	K05096;K05096;K05096;K05096;K05096;K05096;K05096;K05096	GO:0005887//integral component of plasma membrane	GO:0005021//vascular endothelial growth factor-activated receptor activity;GO:0005524//ATP binding	GO:0006468//protein phosphorylation;GO:0048010//vascular endothelial growth factor receptor signaling pathway	--
ENSBGRG00000004034	1354	1240	1268	819	564	557	95.71	87.43	97.95	19.6	18.39	18.23	93.6967	18.74	-2.32188	7.35379e-56	2.67215e-54	REEP2	receptor accessory protein 2 [Source:HGNC Symbol;Acc:HGNC:17975]	-	-	-	-	GO:0005783//endoplasmic reticulum;GO:0005789//endoplasmic reticulum membrane;GO:0005881//cytoplasmic microtubule;GO:0005887//integral component of plasma membrane	GO:0031883//taste receptor binding	GO:0032386//regulation of intracellular transport;GO:0032596//protein transport into membrane raft;GO:0050913//sensory perception of bitter taste;GO:0050916//sensory perception of sweet taste;GO:0071786//endoplasmic reticulum tubular network organization	--
ENSBGRG00000001365	796	688	857	86	23	25	24.84	21.38	29.18	0.91	0.33	0.36	25.1333	0.533333	-5.55842	7.65591e-56	2.77679e-54	CDKL3	cyclin dependent kinase like 3 [Source:HGNC Symbol;Acc:HGNC:15483]	-	-	-	-	-	GO:0004672//protein kinase activity;GO:0005524//ATP binding	GO:0006468//protein phosphorylation	--
ENSBGRG00000000347	742	852	707	10129	7424	6737	53.14	57.97	57.59	253.28	249.47	224.02	56.2333	242.257	2.10704	8.78465e-56	3.1803e-54	DDAH1	dimethylarginine dimethylaminohydrolase 1 [Source:HGNC Symbol;Acc:HGNC:2715]	-	-	-	-	-	GO:0016403//dimethylargininase activity	GO:0000052//citrulline metabolic process;GO:0003073//regulation of systemic arterial blood pressure;GO:0006527//arginine catabolic process;GO:0008285//negative regulation of cell proliferation;GO:0043116//negative regulation of vascular permeability;GO:0045429//positive regulation of nitric oxide biosynthetic process;GO:1900038//negative regulation of cellular response to hypoxia	--
ENSBGRG00000007672	395	477	418	5870	4269	4104	42.36	50.96	48.93	212.91	210.97	203.76	47.4167	209.213	2.14151	1.36717e-55	4.94043e-54	ID4	inhibitor of DNA binding 4, HLH protein [Source:HGNC Symbol;Acc:HGNC:5363]	Cellular Processes;Environmental Information Processing	Cellular community - eukaryotes;Signal transduction	ko04550//Signaling pathways regulating pluripotency of stem cells;ko04350//TGF-beta signaling pathway	K17695;K17695	GO:0005634//nucleus;GO:0005654//nucleoplasm;GO:0005737//cytoplasm	GO:0046983//protein dimerization activity	GO:0045892//negative regulation of transcription, DNA-templated	bHLH
ENSBGRG00000000510	534	503	476	56	22	12	5.71	5.37	5.56	0.2	0.11	0.06	5.54667	0.123333	-5.49099	1.62211e-55	5.85092e-54	CFAP65	cilia and flagella associated protein 65 [Source:HGNC Symbol;Acc:HGNC:25325]	-	-	-	-	-	-	-	--
ENSBGRG00000021581	302	320	295	5158	4139	3328	24.63	26	26.26	142.28	155.56	125.66	25.63	141.167	2.46149	1.74897e-55	6.29694e-54	RIT1	Ras like without CAAX 1 [Source:HGNC Symbol;Acc:HGNC:10023]	-	-	-	-	GO:0005886//plasma membrane;GO:0016020//membrane	GO:0003924//GTPase activity;GO:0005525//GTP binding	GO:0007165//signal transduction;GO:0007265//Ras protein signal transduction	--
ENSBGRG00000022092	501	366	322	55	53	38	43.71	31.82	30.67	1.62	2.13	1.54	35.4	1.76333	-4.32737	1.8266e-55	6.5644e-54	-	XP_027407239.1 uncharacterized protein C6orf163 homolog [Bos indicus x Bos taurus]	-	-	-	-	-	-	-	--
ENSBGRG00000013424	839	867	612	266	150	143	31.2	32.11	24.84	3.35	2.56	2.46	29.3833	2.79	-3.39666	1.87792e-55	6.73648e-54	PI4K2B	phosphatidylinositol 4-kinase type 2 beta [Source:HGNC Symbol;Acc:HGNC:18215]	Metabolism;Environmental Information Processing;Metabolism	Global and overview maps;Signal transduction;Carbohydrate metabolism	ko01100//Metabolic pathways;ko04070//Phosphatidylinositol signaling system;ko00562//Inositol phosphate metabolism	K13711;K13711;K13711	-	GO:0004430//1-phosphatidylinositol 4-kinase activity	-	--
ENSBGRG00000026716	305	273	213	39	27	29	8.31	7.53	6.14	0.36	0.32	0.34	7.32667	0.34	-4.42955	4.75225e-55	1.70162e-53	SATB2	SATB homeobox 2 [Source:HGNC Symbol;Acc:HGNC:21637]	-	-	-	-	GO:0000118//histone deacetylase complex;GO:0005634//nucleus;GO:0005654//nucleoplasm;GO:0005667//transcription factor complex	GO:0000977//RNA polymerase II regulatory region sequence-specific DNA binding;GO:0000978//RNA polymerase II core promoter proximal region sequence-specific DNA binding;GO:0001228//transcriptional activator activity, RNA polymerase II transcription regulatory region sequence-specific binding;GO:0003677//DNA binding;GO:0003682//chromatin binding;GO:0043565//sequence-specific DNA binding	GO:0000122//negative regulation of transcription from RNA polymerase II promoter;GO:0001764//neuron migration;GO:0002076//osteoblast development;GO:0006338//chromatin remodeling;GO:0009880//embryonic pattern specification;GO:0010468//regulation of gene expression;GO:0021902//commitment of neuronal cell to specific neuron type in forebrain;GO:0045944//positive regulation of transcription from RNA …	CUT
ENSBGRG00000024207	1350	1198	872	318	145	178	186.39	164.79	131.41	14.85	9.23	11.38	160.863	11.82	-3.76653	5.44609e-55	1.94651e-53	TSACC	TSSK6 activating cochaperone [Source:HGNC Symbol;Acc:HGNC:30636]	-	-	-	-	GO:0005737//cytoplasm	GO:0051087//chaperone binding	-	--
ENSBGRG00000000923	792	766	748	171	69	63	20.91	20.23	21.65	1.51	0.85	0.78	20.93	1.04667	-4.3217	5.48153e-55	1.95561e-53	RFX2	regulatory factor X2 [Source:HGNC Symbol;Acc:HGNC:9983]	-	-	-	-	GO:0005634//nucleus	GO:0003677//DNA binding;GO:0003700//transcription factor activity, sequence-specific DNA binding	GO:0006355//regulation of transcription, DNA-templated	RFX
ENSBGRG00000013694	313	210	321	9	7	10	33.19	22.18	37.15	0.32	0.34	0.49	30.84	0.383333	-6.33006	7.99775e-55	2.84813e-53	CLDND2	claudin domain containing 2 [Source:HGNC Symbol;Acc:HGNC:28511]	-	-	-	-	GO:0016021//integral component of membrane	-	-	--
ENSBGRG00000001388	1108	1104	498	110	84	65	25.7	25.51	12.61	0.86	0.9	0.7	21.2733	0.82	-4.69728	8.6051e-55	3.05886e-53	CATSPERD	cation channel sperm associated auxiliary subunit delta [Source:HGNC Symbol;Acc:HGNC:28598]	-	-	-	-	GO:0036128//CatSper complex	-	-	--
ENSBGRG00000020442	369	357	313	4850	3487	3462	26.92	25.93	24.91	119.71	117.27	116.96	25.92	117.98	2.1864	9.19747e-55	3.26352e-53	-	XP_010851529.1 PREDICTED: phosphomannomutase 2-like [Bison bison bison]	Metabolism;Metabolism;Metabolism	Global and overview maps;Carbohydrate metabolism;Carbohydrate metabolism	ko01100//Metabolic pathways;ko00520//Amino sugar and nucleotide sugar metabolism;ko00051//Fructose and mannose metabolism	K17497;K17497;K17497	GO:0005737//cytoplasm	GO:0004615//phosphomannomutase activity	GO:0009298//GDP-mannose biosynthetic process	--
ENSBGRG00000008053	389	484	300	6	0	4	14.54	18.04	12.26	0.07	0	0.06	14.9467	0.0433333	-8.43013	1.08588e-54	3.84605e-53	-	XP_019812164.1 PREDICTED: melanoma antigen preferentially expressed in tumors-like [Bos indicus]	-	-	-	-	-	-	GO:0008284//positive regulation of cell proliferation;GO:0043066//negative regulation of apoptotic process;GO:0045596//negative regulation of cell differentiation;GO:0045892//negative regulation of transcription, DNA-templated	--
ENSBGRG00000010231	1681	1627	1691	924	525	539	36.64	35.27	39.86	6.92	5.48	5.75	37.2567	6.05	-2.62249	1.09305e-54	3.86447e-53	CCHCR1	coiled-coil alpha-helical rod protein 1 [Source:HGNC Symbol;Acc:HGNC:13930]	-	-	-	-	GO:0005737//cytoplasm;GO:0005814//centriole;GO:0005829//cytosol	-	GO:0006611//protein export from nucleus;GO:0030154//cell differentiation	--
ENSBGRG00000011513	6819	7049	7687	1603	670	517	29.28	30.16	36.03	2.33	1.33	1.03	31.8233	1.56333	-4.34739	1.50921e-54	5.32619e-53	DNAH2	dynein axonemal heavy chain 2 [Source:HGNC Symbol;Acc:HGNC:2948]	Human Diseases	Neurodegenerative disease	ko05016//Huntington disease	K10408	GO:0030286//dynein complex	GO:0003777//microtubule motor activity;GO:0005524//ATP binding	GO:0007018//microtubule-based movement	--
ENSBGRG00000023233	348	449	372	28	5	6	34.73	44.65	40.53	0.95	0.23	0.28	39.97	0.486667	-6.35984	2.01019e-54	7.08148e-53	C17orf50	chromosome 17 open reading frame 50 [Source:HGNC Symbol;Acc:HGNC:29581]	-	-	-	-	-	-	-	--
ENSBGRG00000020060	1125	892	902	323	219	301	41.22	32.34	36.48	4.01	3.76	5.14	36.68	4.30333	-3.09147	2.42494e-54	8.526e-53	TMEM175	transmembrane protein 175 [Source:HGNC Symbol;Acc:HGNC:28709]	-	-	-	-	GO:0005764//lysosome;GO:0005768//endosome	GO:0005267//potassium channel activity;GO:0022841//potassium ion leak channel activity	GO:0071805//potassium ion transmembrane transport	--
ENSBGRG00000009722	1053	1343	872	343	195	159	27.75	35.21	25.09	3.06	2.37	1.92	29.35	2.45	-3.58251	2.42892e-54	8.526e-53	MAPK8IP1	mitogen-activated protein kinase 8 interacting protein 1 [Source:HGNC Symbol;Acc:HGNC:6882]	Environmental Information Processing	Signal transduction	ko04010//MAPK signaling pathway	K04434	GO:0005737//cytoplasm;GO:0005829//cytosol;GO:0005886//plasma membrane;GO:0016020//membrane;GO:0030424//axon;GO:0030425//dendrite;GO:0043005//neuron projection;GO:0044297//cell body;GO:0044302//dentate gyrus mossy fiber;GO:0045202//synapse	GO:0005078//MAP-kinase scaffold activity;GO:0005515//protein binding;GO:0019894//kinesin binding;GO:0019901//protein kinase binding	GO:0006355//regulation of transcription, DNA-templated;GO:0007165//signal transduction;GO:0007258//JUN phosphorylation;GO:0016192//vesicle-mediated transport;GO:0046328//regulation of JNK cascade;GO:0046330//positive regulation of JNK cascade;GO:2000564//regulation of CD8-positive, alpha-beta T cell proliferation;GO:2001243//negative regulation of intrinsic apoptotic signaling pathway	--
ENSBGRG00000011312	1306	1326	770	3	2	0	77.99	78.89	50.19	0.06	0.06	0	69.0233	0.04	-10.7529	2.5372e-54	8.89018e-53	-	PNI72411.1 PRR30 isoform 2 [Pan troglodytes]	-	-	-	-	-	-	-	--
ENSBGRG00000004424	2866	2066	1809	781	614	571	91.1	65.3	63.17	8.28	8.93	8.19	73.19	8.46667	-3.11178	2.9872e-54	1.04483e-52	-	ELR55736.1 Spermatogenesis-associated protein 7, partial [Bos mutus]	-	-	-	-	GO:0005654//nucleoplasm;GO:0005739//mitochondrion;GO:0005829//cytosol;GO:0005930//axoneme;GO:0015630//microtubule cytoskeleton;GO:0036064//ciliary basal body	-	-	--
ENSBGRG00000020179	448	315	432	6	1	3	26.96	18.86	28.57	0.13	0.03	0.09	24.7967	0.0833333	-8.21704	3.31585e-54	1.15772e-52	EHF	ETS homologous factor [Source:HGNC Symbol;Acc:HGNC:3246]	-	-	-	-	GO:0005634//nucleus;GO:0005654//nucleoplasm;GO:0005794//Golgi apparatus	GO:0000978//RNA polymerase II core promoter proximal region sequence-specific DNA binding;GO:0001228//transcriptional activator activity, RNA polymerase II transcription regulatory region sequence-specific binding;GO:0003677//DNA binding;GO:0003700//transcription factor activity, sequence-specific DNA binding;GO:0043565//sequence-specific DNA binding	GO:0006355//regulation of transcription, DNA-templated;GO:0006366//transcription from RNA polymerase II promoter;GO:0030855//epithelial cell differentiation;GO:0045893//positive regulation of transcription, DNA-templated;GO:0045944//positive regulation of transcription from RNA polymerase II promoter;GO:0050673//epithelial cell proliferation	ETS
ENSBGRG00000022630	600	487	485	13130	7146	8829	27.91	22.59	24.65	206.58	154.17	190.15	25.05	183.633	2.87395	3.3338e-54	1.16192e-52	NDRG1	N-myc downstream regulated 1 [Source:HGNC Symbol;Acc:HGNC:7679]	-	-	-	-	GO:0005634//nucleus;GO:0005737//cytoplasm;GO:0005813//centrosome;GO:0005829//cytosol;GO:0005874//microtubule;GO:0005886//plasma membrane;GO:0005913//cell-cell adherens junction;GO:0015630//microtubule cytoskeleton;GO:0048471//perinuclear region of cytoplasm;GO:0055038//recycling endosome membrane	GO:0008017//microtubule binding;GO:0017137//Rab GTPase binding;GO:0043015//gamma-tubulin binding;GO:0045296//cadherin binding	GO:0008285//negative regulation of cell proliferation;GO:0030330//DNA damage response, signal transduction by p53 class mediator;GO:0032287//peripheral nervous system myelin maintenance;GO:0042127//regulation of cell proliferation;GO:0045576//mast cell activation;GO:0071456//cellular response to hypoxia	--
ENSBGRG00000001751	576	797	791	217	195	186	13.01	17.01	20.33	2.13	2.56	2.58	16.7833	2.42333	-2.79196	3.51661e-54	1.22346e-52	HDAC9	histone deacetylase 9 [Source:HGNC Symbol;Acc:HGNC:14065]	Human Diseases;Human Diseases	Cancer: overview;Substance dependence	ko05203//Viral carcinogenesis;ko05034//Alcoholism	K11409;K11409	GO:0000118//histone deacetylase complex;GO:0005634//nucleus;GO:0005667//transcription factor complex;GO:0005737//cytoplasm	GO:0004407//histone deacetylase activity;GO:0005080//protein kinase C binding;GO:0008134//transcription factor binding;GO:0033558//protein deacetylase activity;GO:0034739//histone deacetylase activity (H4-K16 specific);GO:0042826//histone deacetylase binding;GO:0070491//repressing transcription factor binding	GO:0000122//negative regulation of transcription from RNA polymerase II promoter;GO:0006325//chromatin organization;GO:0016575//histone deacetylation;GO:0032869//cellular response to insulin stimulus;GO:0034983//peptidyl-lysine deacetylation;GO:0042632//cholesterol homeostasis;GO:0045892//negative regulation of transcription, DNA-templated;GO:0050710//negative regulation of cytokine secretion;GO:…	--
ENSBGRG00000021802	398	410	474	78	41	28	12.07	12.17	15.41	0.96	0.71	0.54	13.2167	0.736667	-4.1652	3.99218e-54	1.38645e-52	-	XP_025133784.1 C2 calcium-dependent domain-containing protein 6 isoform X3 [Bubalus bubalis]	-	-	-	-	-	-	-	--
ENSBGRG00000002579	311	354	236	39	15	17	17.83	20.22	14.77	0.76	0.4	0.45	17.6067	0.536667	-5.03595	4.15408e-54	1.44013e-52	FAIM2	Fas apoptotic inhibitory molecule 2 [Source:HGNC Symbol;Acc:HGNC:17067]	-	-	-	-	GO:0005783//endoplasmic reticulum;GO:0005794//Golgi apparatus;GO:0016020//membrane;GO:0045121//membrane raft	-	GO:0002931//response to ischemia;GO:0021549//cerebellum development;GO:0021680//cerebellar Purkinje cell layer development;GO:0021681//cerebellar granular layer development;GO:0021702//cerebellar Purkinje cell differentiation;GO:0043523//regulation of neuron apoptotic process;GO:0043524//negative regulation of neuron apoptotic process;GO:1902042//negative regulation of extrinsic apoptotic signali…	--
ENSBGRG00000009908	286	310	269	6	3	2	21.56	23.25	22.15	0.15	0.1	0.07	22.32	0.106667	-7.70908	5.44994e-54	1.88605e-52	-	XP_005897807.1 PREDICTED: CD63 antigen [Bos mutus]	Human Diseases;Cellular Processes	Cancer: overview;Transport and catabolism	ko05205//Proteoglycans in cancer;ko04142//Lysosome	K06497;K06497	GO:0016021//integral component of membrane	-	-	--
ENSBGRG00000023989	1133	1253	1093	708	415	445	24.83	27.63	26.2	5.02	4.1	4.33	26.22	4.48333	-2.54802	6.1715e-54	2.13199e-52	ARHGAP33	Rho GTPase activating protein 33 [Source:HGNC Symbol;Acc:HGNC:23085]	-	-	-	-	GO:0005737//cytoplasm;GO:0005886//plasma membrane;GO:0032991//macromolecular complex	GO:0005096//GTPase activator activity;GO:0005515//protein binding;GO:0019901//protein kinase binding;GO:0035091//phosphatidylinositol binding	GO:0007165//signal transduction	--
ENSBGRG00000024451	7057	6912	6240	3326	1667	1688	89	86.55	86.11	14.11	9.58	9.77	87.22	11.1533	-2.96718	6.38331e-54	2.20129e-52	TEX14	testis expressed 14, intercellular bridge forming factor [Source:HGNC Symbol;Acc:HGNC:11737]	-	-	-	-	-	GO:0004672//protein kinase activity;GO:0005515//protein binding;GO:0005524//ATP binding;GO:0019901//protein kinase binding	GO:0006468//protein phosphorylation;GO:0007094//mitotic spindle assembly checkpoint;GO:0007140//male meiosis;GO:0008608//attachment of spindle microtubules to kinetochore;GO:0043063//intercellular bridge organization;GO:0051306//mitotic sister chromatid separation	--
ENSBGRG00000022766	551	473	526	83	63	29	18.8	16.08	19.61	0.96	0.99	0.45	18.1633	0.8	-4.50489	7.8495e-54	2.70216e-52	-	XP_019835440.1 PREDICTED: liver carboxylesterase-like isoform X2 [Bos indicus]	Metabolism	Xenobiotics biodegradation and metabolism	ko00983//Drug metabolism - other enzymes	K01044	-	-	-	--
ENSBGRG00000014778	1077	887	864	16264	10755	10811	47.17	38.9	41.61	243.39	217.07	220.29	42.56	226.917	2.41459	8.91836e-54	3.06473e-52	PGK1	phosphoglycerate kinase 1 [Source:HGNC Symbol;Acc:HGNC:8896]	Metabolism;Metabolism;Environmental Information Processing;Metabolism;Metabolism	Global and overview maps;Global and overview maps;Signal transduction;Global and overview maps;Carbohydrate metabolism	ko01100//Metabolic pathways;ko01200//Carbon metabolism;ko04066//HIF-1 signaling pathway;ko01230//Biosynthesis of amino acids;ko00010//Glycolysis / Gluconeogenesis	K00927;K00927;K00927;K00927;K00927	GO:0005615//extracellular space;GO:0045121//membrane raft	GO:0004618//phosphoglycerate kinase activity;GO:0047134//protein-disulfide reductase activity	GO:0006096//glycolytic process;GO:0016525//negative regulation of angiogenesis;GO:0030855//epithelial cell differentiation;GO:0031639//plasminogen activation;GO:0071456//cellular response to hypoxia	--
ENSBGRG00000003831	203	274	222	12	4	5	1.63	2.19	1.94	0.03	0.01	0.02	1.92	0.02	-6.58496	9.10963e-54	3.12499e-52	PTPRQ	protein tyrosine phosphatase receptor type Q [Source:HGNC Symbol;Acc:HGNC:9679]	-	-	-	-	GO:0032421//stereocilium bundle	GO:0004725//protein tyrosine phosphatase activity;GO:0005515//protein binding;GO:0016791//phosphatase activity	GO:0002244//hematopoietic progenitor cell differentiation;GO:0006470//protein dephosphorylation;GO:0016311//dephosphorylation;GO:0042472//inner ear morphogenesis;GO:0050885//neuromuscular process controlling balance;GO:0050910//detection of mechanical stimulus involved in sensory perception of sound;GO:0060116//vestibular receptor cell morphogenesis	--
ENSBGRG00000015400	748	720	597	265	142	141	18.04	17.3	15.72	2.16	1.58	1.57	17.02	1.77	-3.26541	1.09154e-53	3.7379e-52	SOX30	SRY-box transcription factor 30 [Source:HGNC Symbol;Acc:HGNC:30635]	-	-	-	-	GO:0005634//nucleus;GO:0005737//cytoplasm;GO:0010369//chromocenter	GO:0001227//transcriptional repressor activity, RNA polymerase II transcription regulatory region sequence-specific binding;GO:0001228//transcriptional activator activity, RNA polymerase II transcription regulatory region sequence-specific binding;GO:0003700//transcription factor activity, sequence-specific DNA binding;GO:0008013//beta-catenin binding;GO:0043565//sequence-specific DNA binding	GO:0000122//negative regulation of transcription from RNA polymerase II promoter;GO:0007283//spermatogenesis;GO:0007286//spermatid development;GO:0030178//negative regulation of Wnt signaling pathway;GO:0031960//response to corticosteroid;GO:0045944//positive regulation of transcription from RNA polymerase II promoter	HMG
ENSBGRG00000024431	1542	1749	1741	1077	873	763	34.58	39.27	42.51	7.95	8.65	7.6	38.7867	8.06667	-2.26552	1.4831e-53	5.06992e-52	AGO2	argonaute RISC catalytic component 2 [Source:HGNC Symbol;Acc:HGNC:3263]	Organismal Systems	Development and regeneration	ko04361//Axon regeneration	K11593	GO:0000932//cytoplasmic mRNA processing body;GO:0005634//nucleus;GO:0005654//nucleoplasm;GO:0005737//cytoplasm;GO:0005829//cytosol;GO:0005844//polysome;GO:0005845//mRNA cap binding complex;GO:0016442//RISC complex;GO:0030054//cell junction;GO:0030425//dendrite;GO:0070062//extracellular exosome;GO:0070578//RISC-loading complex;GO:1990904//ribonucleoprotein complex	GO:0000340//RNA 7-methylguanosine cap binding;GO:0000993//RNA polymerase II core binding;GO:0001047//core promoter binding;GO:0003676//nucleic acid binding;GO:0003723//RNA binding;GO:0003725//double-stranded RNA binding;GO:0003727//single-stranded RNA binding;GO:0003729//mRNA binding;GO:0004521//endoribonuclease activity;GO:0005515//protein binding;GO:0008022//protein C-terminus binding;GO:003519…	GO:0006355//regulation of transcription, DNA-templated;GO:0009791//post-embryonic development;GO:0010501//RNA secondary structure unwinding;GO:0010586//miRNA metabolic process;GO:0010628//positive regulation of gene expression;GO:0031047//gene silencing by RNA;GO:0031054//pre-miRNA processing;GO:0035087//siRNA loading onto RISC involved in RNA interference;GO:0035196//production of miRNAs involve…	--
ENSBGRG00000005822	1999	1916	1942	1378	989	887	47.99	46.73	53.19	13.29	13.58	12.32	49.3033	13.0633	-1.91616	1.87818e-53	6.40933e-52	OXR1	oxidation resistance 1 [Source:HGNC Symbol;Acc:HGNC:15822]	-	-	-	-	GO:0005730//nucleolus	GO:0016491//oxidoreductase activity	GO:0007628//adult walking behavior;GO:0043524//negative regulation of neuron apoptotic process;GO:0051402//neuron apoptotic process;GO:0071447//cellular response to hydroperoxide;GO:1900408//negative regulation of cellular response to oxidative stress;GO:1902083//negative regulation of peptidyl-cysteine S-nitrosylation;GO:1903204//negative regulation of oxidative stress-induced neuron death	--
ENSBGRG00000003549	2344	1904	1462	115	148	40	65.89	53.09	44.8	1.09	1.93	0.52	54.5933	1.18	-5.53187	1.99742e-53	6.80441e-52	STKLD1	serine/threonine kinase like domain containing 1 [Source:HGNC Symbol;Acc:HGNC:28669]	-	-	-	-	-	GO:0004672//protein kinase activity;GO:0005524//ATP binding	GO:0006468//protein phosphorylation	--
ENSBGRG00000014069	1136	1169	1055	274	106	102	33.01	33.19	34.17	3.05	1.61	1.68	33.4567	2.11333	-3.9847	2.1272e-53	7.23396e-52	-	XP_024841795.1 cilia- and flagella-associated protein 46 isoform X5 [Bos taurus]	-	-	-	-	-	-	GO:0035082//axoneme assembly;GO:0060294//cilium movement involved in cell motility	--
ENSBGRG00000021332	225	242	194	3260	2818	2567	31.48	33.63	29.45	153.61	181.46	165.64	31.52	166.903	2.40467	2.52764e-53	8.58086e-52	TAX1BP3	Tax1 binding protein 3 [Source:HGNC Symbol;Acc:HGNC:30684]	-	-	-	-	GO:0001650//fibrillar center;GO:0005634//nucleus;GO:0005737//cytoplasm;GO:0015629//actin cytoskeleton;GO:0043231//intracellular membrane-bounded organelle	GO:0005515//protein binding;GO:0008013//beta-catenin binding;GO:0008022//protein C-terminus binding	GO:0007266//Rho protein signal transduction;GO:0008285//negative regulation of cell proliferation;GO:0030178//negative regulation of Wnt signaling pathway;GO:0090630//activation of GTPase activity;GO:2000009//negative regulation of protein localization to cell surface	--
ENSBGRG00000023867	1528	1477	1413	954	729	823	28.01	27.21	28.14	5.82	5.99	6.91	27.7867	6.24	-2.15477	2.83782e-53	9.61723e-52	MAN2C1	mannosidase alpha class 2C member 1 [Source:HGNC Symbol;Acc:HGNC:6827]	Metabolism	Glycan biosynthesis and metabolism	ko00511//Other glycan degradation	K01191	GO:0005654//nucleoplasm	GO:0003824//catalytic activity;GO:0004559//alpha-mannosidase activity;GO:0030246//carbohydrate binding	GO:0005975//carbohydrate metabolic process;GO:0006013//mannose metabolic process	--
ENSBGRG00000018063	783	852	540	154	132	77	41.94	45.47	31.57	2.79	3.26	1.91	39.66	2.65333	-3.90181	3.93018e-53	1.32962e-51	-	XP_002694695.3 coiled-coil domain-containing protein 74B [Bos taurus]	-	-	-	-	-	-	-	--
ENSBGRG00000024934	276	222	231	6	13	8	7.34	5.88	6.7	0.05	0.16	0.1	6.64	0.103333	-6.00581	4.07555e-53	1.37643e-51	-	XP_024855401.1 uncharacterized protein LOC787891 isoform X2 [Bos taurus]	-	-	-	-	GO:0005813//centrosome	GO:0008017//microtubule binding	GO:0034453//microtubule anchoring	--
ENSBGRG00000009927	257	208	253	11	3	7	5.3	4.23	5.64	0.08	0.03	0.07	5.05667	0.06	-6.39708	5.88293e-53	1.98342e-51	GRIA1	glutamate ionotropic receptor AMPA type subunit 1 [Source:HGNC Symbol;Acc:HGNC:4571]	Environmental Information Processing;Human Diseases;Environmental Information Processing;Organismal Systems;Organismal Systems;Organismal Systems;Organismal Systems;Human Diseases;Organismal Systems;Human Diseases;Human Diseases;Organismal Systems;Human Diseases	Signaling molecules and interaction;Neurodegenerative disease;Signal transduction;Nervous system;Nervous system;Nervous system;Environmental adaptation;Neurodegenerative disease;Nervous system;Substance dependence;Neurodegenerative disease;Nervous system;Substance dependence	ko04080//Neuroactive ligand-receptor interaction;ko05016//Huntington disease;ko04024//cAMP signaling pathway;ko04723//Retrograde endocannabinoid signaling;ko04728//Dopaminergic synapse;ko04724//Glutamatergic synapse;ko04713//Circadian entrainment;ko05017//Spinocerebellar ataxia;ko04720//Long-term potentiation;ko05031//Amphetamine addiction;ko05014//Amyotrophic lateral sclerosis;ko04730//Long-term…	K05197;K05197;K05197;K05197;K05197;K05197;K05197;K05197;K05197;K05197;K05197;K05197;K05197	GO:0005783//endoplasmic reticulum;GO:0005886//plasma membrane;GO:0008021//synaptic vesicle;GO:0008328//ionotropic glutamate receptor complex;GO:0009986//cell surface;GO:0014069//postsynaptic density;GO:0016020//membrane;GO:0030425//dendrite;GO:0032281//AMPA glutamate receptor complex;GO:0032590//dendrite membrane;GO:0032591//dendritic spine membrane;GO:0036477//somatodendritic compartment;GO:0043…	GO:0004970//ionotropic glutamate receptor activity;GO:0004971//AMPA glutamate receptor activity;GO:0005216//ion channel activity;GO:0015276//ligand-gated ion channel activity;GO:0038023//signaling receptor activity;GO:0099583//neurotransmitter receptor activity involved in regulation of postsynaptic cytosolic calcium levels;GO:1904315//transmitter-gated ion channel activity involved in regulation…	GO:0006811//ion transport;GO:0007268//synaptic transmission;GO:0007616//long-term memory;GO:0031623//receptor internalization;GO:0060078//regulation of postsynaptic membrane potential;GO:0060292//long term synaptic depression	--
ENSBGRG00000014937	870	689	672	296	193	227	84.37	66.79	60.85	11.59	6.2	11.45	70.67	9.74667	-2.85812	6.01209e-53	2.02349e-51	TLCD3A	TLC domain containing 3A [Source:HGNC Symbol;Acc:HGNC:29646]	-	-	-	-	GO:0005886//plasma membrane;GO:0016021//integral component of membrane	-	-	--
ENSBGRG00000004656	1614	1203	1202	417	399	392	112.78	98.71	96.25	10.18	11.83	12.03	102.58	11.3467	-3.17641	6.74043e-53	2.26474e-51	TMEM53	transmembrane protein 53 [Source:HGNC Symbol;Acc:HGNC:26186]	-	-	-	-	-	-	-	--
ENSBGRG00000015381	2382	2650	1949	164	324	162	91.16	100.03	81.71	2.13	5.79	2.96	90.9667	3.62667	-4.64862	7.75667e-53	2.60173e-51	AK8	adenylate kinase 8 [Source:HGNC Symbol;Acc:HGNC:26526]	Metabolism;Metabolism;Metabolism	Global and overview maps;Nucleotide metabolism;Metabolism of cofactors and vitamins	ko01100//Metabolic pathways;ko00230//Purine metabolism;ko00730//Thiamine metabolism	K00939;K00939;K00939	GO:0005930//axoneme;GO:0036126//sperm flagellum	GO:0004017//adenylate kinase activity;GO:0004127//cytidylate kinase activity;GO:0004550//nucleoside diphosphate kinase activity;GO:0005524//ATP binding;GO:0019205//nucleobase-containing compound kinase activity	GO:0006139//nucleobase-containing compound metabolic process;GO:0006165//nucleoside diphosphate phosphorylation;GO:0009142//nucleoside triphosphate biosynthetic process;GO:0021591//ventricular system development	--
ENSBGRG00000024473	728	705	523	16154	9537	9153	20.45	19.73	16.04	153.67	123.84	119.06	18.74	132.19	2.81842	9.65486e-53	3.23289e-51	PLS3	plastin 3 [Source:HGNC Symbol;Acc:HGNC:9091]	-	-	-	-	GO:0005829//cytosol;GO:0005886//plasma membrane	GO:0005509//calcium ion binding;GO:0005515//protein binding;GO:0051015//actin filament binding	GO:0051017//actin filament bundle assembly;GO:0060348//bone development	--
ENSBGRG00000007202	4108	4014	2801	1901	1302	1273	69.06	67.21	51.47	10.84	10.04	9.86	62.58	10.2467	-2.61055	1.07621e-52	3.5975e-51	OTUD4	OTU deubiquitinase 4 [Source:HGNC Symbol;Acc:HGNC:24949]	-	-	-	-	GO:0005829//cytosol	GO:0004843//thiol-dependent ubiquitin-specific protease activity;GO:0060090//binding, bridging;GO:0061578//Lys63-specific deubiquitinase activity	GO:0034122//negative regulation of toll-like receptor signaling pathway;GO:0070536//protein K63-linked deubiquitination;GO:0071108//protein K48-linked deubiquitination;GO:1901537//positive regulation of DNA demethylation;GO:1903093//regulation of protein K48-linked deubiquitination;GO:2000660//negative regulation of interleukin-1-mediated signaling pathway	--
ENSBGRG00000014883	4461	4489	3395	2646	1864	2079	185	185.47	153.68	37.11	35.62	39.92	174.717	37.55	-2.21813	1.16913e-52	3.90146e-51	UBXN6	UBX domain protein 6 [Source:HGNC Symbol;Acc:HGNC:14928]	Genetic Information Processing	Folding, sorting and degradation	ko04141//Protein processing in endoplasmic reticulum	K14011	GO:0005737//cytoplasm;GO:0005765//lysosomal membrane;GO:0005768//endosome;GO:0005829//cytosol;GO:0019898//extrinsic component of membrane;GO:0031901//early endosome membrane;GO:0031902//late endosome membrane;GO:0032991//macromolecular complex	GO:0005515//protein binding	GO:0016236//macroautophagy;GO:0032510//endosome to lysosome transport via multivesicular body sorting pathway;GO:0036503//ERAD pathway	--
ENSBGRG00000026248	5948	5588	4923	61834	49529	45427	209.29	199.12	190.01	724.06	786.38	728.09	199.473	746.177	1.90332	1.27076e-52	4.23343e-51	G6PD	glucose-6-phosphate dehydrogenase [Source:HGNC Symbol;Acc:HGNC:4057]	Metabolism;Metabolism;Human Diseases;Metabolism;Metabolism	Global and overview maps;Global and overview maps;Cancer: overview;Metabolism of other amino acids;Carbohydrate metabolism	ko01100//Metabolic pathways;ko01200//Carbon metabolism;ko05230//Central carbon metabolism in cancer;ko00480//Glutathione metabolism;ko00030//Pentose phosphate pathway	K00036;K00036;K00036;K00036;K00036	GO:0005737//cytoplasm;GO:0005829//cytosol;GO:0009898//cytoplasmic side of plasma membrane;GO:0034451//centriolar satellite;GO:0043231//intracellular membrane-bounded organelle	GO:0004345//glucose-6-phosphate dehydrogenase activity;GO:0005536//glucose binding;GO:0016614//oxidoreductase activity, acting on CH-OH group of donors;GO:0042802//identical protein binding;GO:0042803//protein homodimerization activity;GO:0050661//NADP binding	GO:0006006//glucose metabolic process;GO:0006098//pentose-phosphate shunt;GO:0006695//cholesterol biosynthetic process;GO:0006739//NADP metabolic process;GO:0006740//NADPH regeneration;GO:0006749//glutathione metabolic process;GO:0009051//pentose-phosphate shunt, oxidative branch;GO:0010734//negative regulation of protein glutathionylation;GO:0019322//pentose biosynthetic process;GO:0034599//cell…	--
ENSBGRG00000003672	286	242	296	27	9	9	19.02	16.03	21.49	0.61	0.28	0.3	18.8467	0.396667	-5.57024	1.67329e-52	5.56496e-51	-	XP_025141842.1 dynein heavy chain 14, axonemal isoform X2 [Bubalus bubalis]	Human Diseases	Neurodegenerative disease	ko05016//Huntington disease	K10408	-	-	-	--
ENSBGRG00000007931	4155	3222	3084	1871	1341	1300	62.79	48.29	50.82	7.48	7.3	7.11	53.9667	7.29667	-2.88676	1.78408e-52	5.92337e-51	IQGAP2	IQ motif containing GTPase activating protein 2 [Source:HGNC Symbol;Acc:HGNC:6111]	Cellular Processes	Cell motility	ko04810//Regulation of actin cytoskeleton	K05767	GO:0005737//cytoplasm;GO:0005902//microvillus;GO:0009986//cell surface;GO:0030027//lamellipodium;GO:0030175//filopodium	GO:0005515//protein binding;GO:0005516//calmodulin binding;GO:0005547//phosphatidylinositol-3,4,5-trisphosphate binding;GO:0017048//Rho GTPase binding;GO:0048365//Rac GTPase binding;GO:0051015//actin filament binding;GO:0071933//Arp2/3 complex binding	GO:0007165//signal transduction;GO:0034314//Arp2/3 complex-mediated actin nucleation;GO:0043087//regulation of GTPase activity;GO:0070493//thrombin receptor signaling pathway	--
ENSBGRG00000002968	4355	4809	3676	2301	1206	1278	208.27	229.13	191.89	37.22	26.58	28.3	209.763	30.7	-2.77245	1.91676e-52	6.35314e-51	C12orf10	chromosome 12 open reading frame 10 [Source:HGNC Symbol;Acc:HGNC:17590]	-	-	-	-	GO:0005634//nucleus;GO:0005654//nucleoplasm;GO:0005739//mitochondrion	-	GO:0035641//locomotory exploration behavior	--
ENSBGRG00000022059	855	531	773	41	5	12	36.34	22.49	35.86	0.59	0.1	0.24	31.5633	0.31	-6.66984	2.5328e-52	8.38089e-51	-	XP_005890905.1 PREDICTED: sodium/hydrogen exchanger 11 [Bos mutus]	-	-	-	-	GO:0016021//integral component of membrane	GO:0015299//solute:proton antiporter activity	GO:0006812//cation transport	--
ENSBGRG00000018632	230	236	204	10	4	3	14.33	14.65	13.87	0.21	0.11	0.09	14.2833	0.136667	-6.70753	2.97311e-52	9.82127e-51	C22orf31	chromosome 22 open reading frame 31 [Source:HGNC Symbol;Acc:HGNC:26931]	-	-	-	-	-	-	-	--
ENSBGRG00000001216	705	667	545	14586	9555	7888	11.15	10.36	9.3	78.3	69.97	57.54	10.27	68.6033	2.73984	3.04541e-52	1.00294e-50	-	XP_010858950.1 PREDICTED: tight junction protein ZO-2 isoform X1 [Bison bison bison]	Cellular Processes;Human Diseases	Cellular community - eukaryotes;Infectious disease: bacterial	ko04530//Tight junction;ko05110//Vibrio cholerae infection	K06098;K06098	GO:0005634//nucleus;GO:0005886//plasma membrane;GO:0005911//cell-cell junction;GO:0005923//bicellular tight junction;GO:0030054//cell junction;GO:0070160//occluding junction	GO:0005515//protein binding	GO:0071847//TNFSF11-mediated signaling pathway;GO:2001205//negative regulation of osteoclast development	--
ENSBGRG00000008077	590	672	529	265	165	147	16.09	18.26	15.75	2.44	2.07	1.86	16.7	2.12333	-2.97545	3.04635e-52	1.00294e-50	-	XP_005892740.1 PREDICTED: SH3 domain-containing protein 21 [Bos mutus]	-	-	-	-	-	GO:0005515//protein binding	-	--
ENSBGRG00000000210	565	613	679	134	158	133	9.56	10.38	12.54	0.77	1.3	1.04	10.8267	1.03667	-3.38457	3.05875e-52	1.00534e-50	PLCL1	phospholipase C like 1 (inactive) [Source:HGNC Symbol;Acc:HGNC:9063]	Organismal Systems	Nervous system	ko04727//GABAergic synapse	K15375	GO:0005886//plasma membrane	GO:0004435//phosphatidylinositol phospholipase C activity;GO:0008081//phosphoric diester hydrolase activity;GO:0050811//GABA receptor binding;GO:0070679//inositol 1,4,5 trisphosphate binding	GO:0006629//lipid metabolic process;GO:0007165//signal transduction;GO:0007214//gamma-aminobutyric acid signaling pathway;GO:0032228//regulation of synaptic transmission, GABAergic;GO:0033135//regulation of peptidyl-serine phosphorylation;GO:0035556//intracellular signal transduction;GO:1900122//positive regulation of receptor binding	--
ENSBGRG00000025012	1735	1641	1597	955	818	643	122.33	115.27	122.9	22.77	26.58	20.99	120.167	23.4467	-2.35758	3.08873e-52	1.0135e-50	-	XP_005890786.1 PREDICTED: CD320 antigen isoform X1 [Bos mutus]	-	-	-	-	-	GO:0005515//protein binding	-	--
ENSBGRG00000024969	2134	2289	2432	1616	1141	1228	34.77	37.15	43.25	8.9	8.57	9.26	38.39	8.91	-2.10723	3.61787e-52	1.18514e-50	RBL2	RB transcriptional corepressor like 2 [Source:HGNC Symbol;Acc:HGNC:9894]	Environmental Information Processing;Human Diseases;Human Diseases;Cellular Processes;Cellular Processes;Environmental Information Processing	Signal transduction;Infectious disease: viral;Cancer: overview;Cell growth and death;Cell growth and death;Signal transduction	ko04151//PI3K-Akt signaling pathway;ko05165//Human papillomavirus infection;ko05203//Viral carcinogenesis;ko04218//Cellular senescence;ko04110//Cell cycle;ko04068//FoxO signaling pathway	K16332;K16332;K16332;K16332;K16332;K16332	GO:0005634//nucleus;GO:0005654//nucleoplasm;GO:0005667//transcription factor complex;GO:0005730//nucleolus;GO:0005829//cytosol	GO:1990841//promoter-specific chromatin binding	GO:0006357//regulation of transcription from RNA polymerase II promoter;GO:0010629//negative regulation of gene expression;GO:0043550//regulation of lipid kinase activity;GO:0051302//regulation of cell division;GO:0051726//regulation of cell cycle	--
ENSBGRG00000013459	352	258	269	33	13	12	12.59	9.19	10.5	0.4	0.21	0.2	10.76	0.27	-5.31657	3.64233e-52	1.19116e-50	-	XP_005896317.1 PREDICTED: tyrosinase [Bos mutus]	Metabolism;Organismal Systems;Metabolism	Global and overview maps;Endocrine system;Amino acid metabolism	ko01100//Metabolic pathways;ko04916//Melanogenesis;ko00350//Tyrosine metabolism	K00505;K00505;K00505	-	GO:0016491//oxidoreductase activity	-	--
ENSBGRG00000022186	716	733	715	8432	5914	6672	87.68	89.6	95.75	349.9	334.29	378.99	91.01	354.393	1.96125	3.72913e-52	1.21752e-50	NXT2	nuclear transport factor 2 like export factor 2 [Source:HGNC Symbol;Acc:HGNC:18151]	Genetic Information Processing;Human Diseases;Genetic Information Processing;Genetic Information Processing	Translation;Infectious disease: viral;Translation;Translation	ko03013//Nucleocytoplasmic transport;ko05164//Influenza A;ko03015//mRNA surveillance pathway;ko03008//Ribosome biogenesis in eukaryotes	K14285;K14285;K14285;K14285	GO:0005654//nucleoplasm;GO:0005829//cytosol	-	-	--
ENSBGRG00000008489	335	287	250	14	17	27	16.7	14.26	13.61	0.24	0.39	0.62	14.8567	0.416667	-5.15607	3.8142e-52	1.24323e-50	VSX1	visual system homeobox 1 [Source:HGNC Symbol;Acc:HGNC:12723]	-	-	-	-	GO:0005634//nucleus	GO:0003677//DNA binding;GO:0043565//sequence-specific DNA binding	GO:0006355//regulation of transcription, DNA-templated;GO:0007601//visual perception;GO:0042551//neuron maturation;GO:0048666//neuron development;GO:0060040//retinal bipolar neuron differentiation	TF_Otx
ENSBGRG00000024348	315	284	349	34	13	9	15.77	13.95	19.04	0.6	0.32	0.21	16.2533	0.376667	-5.4313	4.02569e-52	1.30999e-50	RSPH14	radial spoke head 14 homolog [Source:HGNC Symbol;Acc:HGNC:13437]	-	-	-	-	-	GO:0005515//protein binding	-	--
ENSBGRG00000008271	2223	2339	1905	22272	17426	16759	113.87	119.37	106.51	385.86	411.35	397.44	113.25	398.217	1.81404	4.30845e-52	1.39968e-50	ABHD4	abhydrolase domain containing 4 [Source:HGNC Symbol;Acc:HGNC:20154]	-	-	-	-	-	-	-	--
ENSBGRG00000002957	561	536	463	6955	5306	4822	18.21	17.11	16.38	75.86	79.35	72.38	17.2333	75.8633	2.1382	4.35868e-52	1.41365e-50	ATIC	5-aminoimidazole-4-carboxamide ribonucleotide formyltransferase/IMP cyclohydrolase [Source:HGNC Symbol;Acc:HGNC:794]	Metabolism;Metabolism;Human Diseases;Metabolism	Global and overview maps;Nucleotide metabolism;Drug resistance: antineoplastic;Metabolism of cofactors and vitamins	ko01100//Metabolic pathways;ko00230//Purine metabolism;ko01523//Antifolate resistance;ko00670//One carbon pool by folate	K00602;K00602;K00602;K00602	GO:0005829//cytosol;GO:0005886//plasma membrane	GO:0003824//catalytic activity;GO:0003937//IMP cyclohydrolase activity;GO:0004643//phosphoribosylaminoimidazolecarboxamide formyltransferase activity;GO:0042803//protein homodimerization activity	GO:0006164//purine nucleotide biosynthetic process;GO:0098761//cellular response to interleukin-7	--
ENSBGRG00000012248	4577	4860	5324	2647	1383	1663	41.15	43.2	57.82	9.45	8.24	9.41	47.39	9.03333	-2.39125	5.05725e-52	1.63751e-50	CNTRL	centriolin [Source:HGNC Symbol;Acc:HGNC:1858]	-	-	-	-	GO:0005813//centrosome;GO:0005815//microtubule organizing center;GO:0005829//cytosol	GO:0005515//protein binding;GO:0008092//cytoskeletal protein binding	GO:0051493//regulation of cytoskeleton organization	--
ENSBGRG00000019651	326	259	248	2	8	4	17.98	14.23	14.93	0.04	0.2	0.1	15.7133	0.113333	-7.11527	5.62919e-52	1.81796e-50	-	AAI49294.1 LOC100125412 protein [Bos taurus]	-	-	-	-	-	-	-	--
ENSBGRG00000011180	529	525	383	5	2	0	29.97	29.63	23.68	0.1	0.05	0	27.76	0.05	-9.11686	5.63307e-52	1.81796e-50	FAM166A	family with sequence similarity 166 member A [Source:HGNC Symbol;Acc:HGNC:33818]	-	-	-	-	-	-	-	--
ENSBGRG00000012687	672	465	604	76	34	21	24.22	16.7	23.76	1.13	0.67	0.39	21.56	0.73	-4.88432	5.71459e-52	1.84124e-50	FAM227B	family with sequence similarity 227 member B [Source:HGNC Symbol;Acc:HGNC:26543]	-	-	-	-	-	-	-	--
ENSBGRG00000019635	15787	15483	15711	7610	3624	3828	598.99	585.27	650.66	97.66	63.37	67.24	611.64	76.09	-3.0069	6.92153e-52	2.22646e-50	DDX25	DEAD-box helicase 25 [Source:HGNC Symbol;Acc:HGNC:18698]	-	-	-	-	GO:0005634//nucleus;GO:0005737//cytoplasm;GO:0033391//chromatoid body	GO:0003676//nucleic acid binding;GO:0003724//RNA helicase activity;GO:0005524//ATP binding	GO:0006406//mRNA export from nucleus;GO:0006417//regulation of translation;GO:0007286//spermatid development	--
ENSBGRG00000008714	1	8	6	1310	991	1020	0.19	1.04	0.81	55.45	57.15	59.09	0.68	57.23	6.39509	8.32941e-52	2.67495e-50	-	ELR61170.1 E3 ubiquitin-protein ligase RBX1 [Bos mutus]	Human Diseases;Human Diseases;Human Diseases;Genetic Information Processing;Genetic Information Processing;Environmental Information Processing;Cellular Processes;Cellular Processes;Environmental Information Processing;Environmental Information Processing;Human Diseases;Genetic Information Processing;Environmental Information Processing;Organismal Systems	Cancer: overview;Infectious disease: viral;Infectious disease: bacterial;Folding, sorting and degradation;Folding, sorting and degradation;Signal transduction;Cell growth and death;Cell growth and death;Signal transduction;Signal transduction;Cancer: specific types;Replication and repair;Signal transduction;Environmental adaptation	ko05200//Pathways in cancer;ko05170//Human immunodeficiency virus 1 infection;ko05131//Shigellosis;ko04141//Protein processing in endoplasmic reticulum;ko04120//Ubiquitin mediated proteolysis;ko04310//Wnt signaling pathway;ko04110//Cell cycle;ko04114//Oocyte meiosis;ko04066//HIF-1 signaling pathway;ko04350//TGF-beta signaling pathway;ko05211//Renal cell carcinoma;ko03420//Nucleotide excision repa…	K03868;K03868;K03868;K03868;K03868;K03868;K03868;K03868;K03868;K03868;K03868;K03868;K03868;K03868	-	GO:0008270//zinc ion binding	-	--
ENSBGRG00000024577	273	228	184	12	5	6	6.89	5.74	5.07	0.14	0.06	0.09	5.9	0.0966667	-5.93155	1.08735e-51	3.48628e-50	-	XP_019843830.1 PREDICTED: von Willebrand factor A domain-containing protein 3A isoform X2 [Bos indicus]	-	-	-	-	-	-	-	--
ENSBGRG00000007531	1963	1816	1577	883	485	661	31.3	28.85	27.45	4.76	3.56	4.88	29.2	4.4	-2.73039	1.09389e-51	3.50151e-50	WWC2	WW and C2 domain containing 2 [Source:HGNC Symbol;Acc:HGNC:24148]	-	-	-	-	GO:0005829//cytosol	GO:0005515//protein binding;GO:0019900//kinase binding;GO:0060090//binding, bridging	GO:0000122//negative regulation of transcription from RNA polymerase II promoter;GO:0035331//negative regulation of hippo signaling;GO:0046621//negative regulation of organ growth	--
ENSBGRG00000026807	323	231	215	6	11	6	37.19	26.5	27.02	0.23	0.58	0.32	30.2367	0.376667	-6.32687	1.32442e-51	4.23255e-50	-	XP_025116449.1 uncharacterized protein C2orf92 homolog isoform X3 [Bubalus bubalis]	-	-	-	-	-	-	-	--
ENSBGRG00000011238	574	435	615	35	55	21	15.19	11.47	17.77	0.31	0.67	0.26	14.81	0.413333	-5.16312	1.73511e-51	5.53599e-50	JPH4	junctophilin 4 [Source:HGNC Symbol;Acc:HGNC:20156]	-	-	-	-	GO:0030314//junctional membrane complex	-	-	--
ENSBGRG00000007914	632	585	511	241	176	140	17.64	16.32	16.11	2.5	2.5	1.99	16.69	2.33	-2.84058	1.8691e-51	5.9538e-50	CDC14A	cell division cycle 14A [Source:HGNC Symbol;Acc:HGNC:1718]	Cellular Processes	Cell growth and death	ko04110//Cell cycle	K06639	GO:0005654//nucleoplasm;GO:0005813//centrosome;GO:0005829//cytosol;GO:0016604//nuclear body;GO:0032426//stereocilium tip;GO:0060091//kinocilium;GO:1902636//kinociliary basal body	GO:0004725//protein tyrosine phosphatase activity;GO:0008138//protein tyrosine/serine/threonine phosphatase activity;GO:0016791//phosphatase activity	GO:0006470//protein dephosphorylation;GO:0007605//sensory perception of sound;GO:0016311//dephosphorylation	--
ENSBGRG00000018068	348	351	555	56	29	27	9.44	9.82	16.97	0.58	0.36	0.33	12.0767	0.423333	-4.83428	2.61075e-51	8.30279e-50	-	XP_024843312.1 glycerophosphodiester phosphodiesterase domain-containing protein 4 isoform X1 [Bos taurus]	-	-	-	-	-	GO:0008081//phosphoric diester hydrolase activity	GO:0006629//lipid metabolic process	--
ENSBGRG00000021764	521	502	438	6843	6395	5309	41.61	40.22	38.66	183.93	233.9	194.38	40.1633	204.07	2.34511	2.91412e-51	9.25257e-50	NAA10	N(alpha)-acetyltransferase 10, NatA catalytic subunit [Source:HGNC Symbol;Acc:HGNC:18704]	-	-	-	-	GO:0005634//nucleus;GO:0005730//nucleolus;GO:0005737//cytoplasm;GO:0005829//cytosol;GO:0031415//NatA complex	GO:0004596//peptide alpha-N-acetyltransferase activity;GO:0008080//N-acetyltransferase activity;GO:0016407//acetyltransferase activity;GO:0043022//ribosome binding	GO:0006473//protein acetylation;GO:0006474//N-terminal protein amino acid acetylation;GO:2000719//negative regulation of maintenance of mitotic sister chromatid cohesion, centromeric	--
ENSBGRG00000002154	595	644	649	93	29	26	32.81	35.36	39.09	1.74	0.74	0.67	35.7533	1.05	-5.08962	2.93869e-51	9.3155e-50	PRPS1L1	phosphoribosyl pyrophosphate synthetase 1 like 1 [Source:HGNC Symbol;Acc:HGNC:9463]	Metabolism;Metabolism;Metabolism;Metabolism;Metabolism	Global and overview maps;Nucleotide metabolism;Global and overview maps;Global and overview maps;Carbohydrate metabolism	ko01100//Metabolic pathways;ko00230//Purine metabolism;ko01200//Carbon metabolism;ko01230//Biosynthesis of amino acids;ko00030//Pentose phosphate pathway	K00948;K00948;K00948;K00948;K00948	-	GO:0000287//magnesium ion binding;GO:0004749//ribose phosphate diphosphokinase activity	GO:0009116//nucleoside metabolic process;GO:0009156//ribonucleoside monophosphate biosynthetic process;GO:0009165//nucleotide biosynthetic process;GO:0044249//cellular biosynthetic process	--
ENSBGRG00000002423	1688	1458	1803	271	167	76	44.18	38.02	51.51	2.4	2.01	0.92	44.57	1.77667	-4.64883	3.17872e-51	1.00602e-49	DNAI1	dynein axonemal intermediate chain 1 [Source:HGNC Symbol;Acc:HGNC:2954]	Human Diseases	Neurodegenerative disease	ko05016//Huntington disease	K10409	GO:0005737//cytoplasm;GO:0005813//centrosome	GO:0005515//protein binding	GO:0003351//epithelial cilium movement;GO:0007368//determination of left/right symmetry;GO:0007507//heart development;GO:0008286//insulin receptor signaling pathway	--
ENSBGRG00000003476	2130	2358	4062	540	270	272	77.17	85.03	160.39	7.06	5.47	4.67	107.53	5.73333	-4.22922	4.16089e-51	1.31474e-49	SLC9B1	solute carrier family 9 member B1 [Source:HGNC Symbol;Acc:HGNC:24244]	-	-	-	-	GO:0016021//integral component of membrane	GO:0015299//solute:proton antiporter activity	GO:0006812//cation transport;GO:0006814//sodium ion transport;GO:0055085//transmembrane transport	--
ENSBGRG00000013234	1010	821	921	70	15	12	33.26	27.21	33.28	0.73	0.21	0.18	31.25	0.373333	-6.38725	4.6623e-51	1.4708e-49	-	XP_027394034.1 disintegrin and metalloproteinase domain-containing protein 30-like [Bos indicus x Bos taurus]	-	-	-	-	-	GO:0004222//metalloendopeptidase activity;GO:0008237//metallopeptidase activity	GO:0006508//proteolysis	--
ENSBGRG00000007770	349	416	315	1	2	5	33.41	39.67	32.91	0.03	0.09	0.22	35.33	0.113333	-8.28418	6.59003e-51	2.0756e-49	-	XP_010861567.1 PREDICTED: uncharacterized protein C2orf74 homolog [Bison bison bison]	-	-	-	-	-	-	-	--
ENSBGRG00000014128	555	454	492	10050	6244	6182	25.97	21.13	25.11	158.91	134.53	133.8	24.07	142.413	2.56478	7.00445e-51	2.20258e-49	PDHA1	pyruvate dehydrogenase E1 alpha 1 subunit [Source:HGNC Symbol;Acc:HGNC:8806]	Metabolism;Metabolism;Environmental Information Processing;Organismal Systems;Metabolism;Human Diseases;Metabolism;Metabolism	Global and overview maps;Global and overview maps;Signal transduction;Endocrine system;Carbohydrate metabolism;Cancer: overview;Carbohydrate metabolism;Carbohydrate metabolism	ko01100//Metabolic pathways;ko01200//Carbon metabolism;ko04066//HIF-1 signaling pathway;ko04922//Glucagon signaling pathway;ko00010//Glycolysis / Gluconeogenesis;ko05230//Central carbon metabolism in cancer;ko00620//Pyruvate metabolism;ko00020//Citrate cycle (TCA cycle)	K00161;K00161;K00161;K00161;K00161;K00161;K00161;K00161	GO:0005730//nucleolus;GO:0005739//mitochondrion;GO:0043231//intracellular membrane-bounded organelle;GO:0045254//pyruvate dehydrogenase complex	GO:0004739//pyruvate dehydrogenase (acetyl-transferring) activity;GO:0016624//oxidoreductase activity, acting on the aldehyde or oxo group of donors, disulfide as acceptor	GO:0006086//acetyl-CoA biosynthetic process from pyruvate	--
ENSBGRG00000026257	1900	1713	1740	687	299	443	56.59	50.05	56.24	6.66	3.95	5.86	54.2933	5.49	-3.3059	7.44186e-51	2.33639e-49	CEP76	centrosomal protein 76 [Source:HGNC Symbol;Acc:HGNC:25727]	-	-	-	-	GO:0005813//centrosome;GO:0005814//centriole;GO:0032991//macromolecular complex	-	GO:0046599//regulation of centriole replication	--
ENSBGRG00000009164	590	506	298	32	30	10	20.48	17.5	11.29	0.38	0.48	0.16	16.4233	0.34	-5.59407	8.27617e-51	2.59417e-49	-	ELR52004.1 Kinesin-like protein KIF25, partial [Bos mutus]	-	-	-	-	-	GO:0003777//microtubule motor activity;GO:0005524//ATP binding;GO:0008017//microtubule binding	GO:0007018//microtubule-based movement	--
ENSBGRG00000010193	472	429	432	38	10	6	28.75	26.04	28.73	0.78	0.28	0.17	27.84	0.41	-6.08539	1.34909e-50	4.22198e-49	-	XP_027418835.1 ecto-ADP-ribosyltransferase 5 isoform X6 [Bos indicus x Bos taurus]	-	-	-	-	-	GO:0003956//NAD(P)+-protein-arginine ADP-ribosyltransferase activity	GO:0006471//protein ADP-ribosylation	--
ENSBGRG00000012545	238	217	187	6	6	4	22.36	18.68	20.69	0.16	0.24	0.13	20.5767	0.176667	-6.86384	1.84238e-50	5.75657e-49	CD28	CD28 molecule [Source:HGNC Symbol;Acc:HGNC:1653]	Human Diseases;Environmental Information Processing;Human Diseases;Human Diseases;Organismal Systems;Human Diseases;Human Diseases;Human Diseases;Organismal Systems;Human Diseases;Human Diseases;Human Diseases	Immune disease;Signaling molecules and interaction;Infectious disease: viral;Immune disease;Immune system;Cardiovascular disease;Cancer: overview;Immune disease;Immune system;Immune disease;Endocrine and metabolic disease;Immune disease	ko05322//Systemic lupus erythematosus;ko04514//Cell adhesion molecules;ko05162//Measles;ko05323//Rheumatoid arthritis;ko04660//T cell receptor signaling pathway;ko05416//Viral myocarditis;ko05235//PD-L1 expression and PD-1 checkpoint pathway in cancer;ko05320//Autoimmune thyroid disease;ko04672//Intestinal immune network for IgA production;ko05330//Allograft rejection;ko04940//Type I diabetes mel…	K06470;K06470;K06470;K06470;K06470;K06470;K06470;K06470;K06470;K06470;K06470;K06470	GO:0001772//immunological synapse;GO:0005886//plasma membrane;GO:0009897//external side of plasma membrane;GO:0009986//cell surface;GO:0016020//membrane;GO:0098636//protein complex involved in cell adhesion	GO:0002020//protease binding;GO:0005070//SH3/SH2 adaptor activity;GO:0019901//protein kinase binding	GO:0002863//positive regulation of inflammatory response to antigenic stimulus;GO:0006955//immune response;GO:0010628//positive regulation of gene expression;GO:0010629//negative regulation of gene expression;GO:0014068//positive regulation of phosphatidylinositol 3-kinase signaling;GO:0031295//T cell costimulation;GO:0032733//positive regulation of interleukin-10 production;GO:0032753//positive …	--
ENSBGRG00000021327	3039	2782	2863	1313	619	656	77.48	70.7	79.63	11.36	7.33	7.77	75.9367	8.82	-3.10595	2.24058e-50	6.98962e-49	ARMC9	armadillo repeat containing 9 [Source:HGNC Symbol;Acc:HGNC:20730]	-	-	-	-	GO:0005814//centriole;GO:0005929//cilium;GO:0036064//ciliary basal body;GO:0097542//ciliary tip	GO:0005515//protein binding	GO:0045880//positive regulation of smoothened signaling pathway;GO:0060271//cilium morphogenesis	--
ENSBGRG00000019805	848	762	797	60	13	9	34.41	30.8	35.29	0.82	0.24	0.17	33.5	0.41	-6.35239	2.30344e-50	7.1743e-49	RSPH6A	radial spoke head 6 homolog A [Source:HGNC Symbol;Acc:HGNC:14241]	-	-	-	-	GO:0001534//radial spoke	-	GO:0060271//cilium morphogenesis;GO:0060294//cilium movement involved in cell motility	--
ENSBGRG00000005106	470	620	311	4	4	0	26.02	34.13	18.74	0.07	0.11	0	26.2967	0.06	-8.7757	2.37693e-50	7.39145e-49	THEG	theg spermatid protein [Source:HGNC Symbol;Acc:HGNC:13706]	-	-	-	-	-	-	GO:0007283//spermatogenesis	--
ENSBGRG00000024907	29	34	52	2606	4362	2542	3.65	4.27	7.15	111.05	253.26	148.28	5.02333	170.863	5.08805	2.70676e-50	8.4038e-49	CRABP2	cellular retinoic acid binding protein 2 [Source:HGNC Symbol;Acc:HGNC:2339]	-	-	-	-	GO:0005634//nucleus;GO:0005654//nucleoplasm;GO:0005737//cytoplasm;GO:0005783//endoplasmic reticulum;GO:0005829//cytosol	GO:0001972//retinoic acid binding;GO:0008289//lipid binding	GO:0035115//embryonic forelimb morphogenesis;GO:0042573//retinoic acid metabolic process;GO:0048385//regulation of retinoic acid receptor signaling pathway;GO:0048672//positive regulation of collateral sprouting	--
ENSBGRG00000000293	298	258	419	26	9	20	12.06	10.41	18.55	0.36	0.17	0.38	13.6733	0.303333	-5.49432	2.74845e-50	8.51975e-49	-	XP_010829242.1 PREDICTED: calcium-binding mitochondrial carrier protein SCaMC-1-like isoform X1 [Bison bison bison]	-	-	-	-	GO:0005739//mitochondrion;GO:0005743//mitochondrial inner membrane;GO:0005815//microtubule organizing center;GO:0005829//cytosol;GO:0033391//chromatoid body	GO:0005509//calcium ion binding;GO:0022857//transmembrane transporter activity	GO:0055085//transmembrane transport	--
ENSBGRG00000000732	380	528	306	3	4	1	39.4	54.54	34.63	0.11	0.19	0.05	42.8567	0.116667	-8.52098	2.9435e-50	9.11001e-49	-	XP_024848096.1 keratin, type II microfibrillar, component 7C [Bos taurus]	-	-	-	-	-	-	-	--
ENSBGRG00000021661	341	313	276	91	74	65	27.57	25.21	24.36	2.49	2.76	2.43	25.7133	2.56	-3.3283	2.99518e-50	9.25535e-49	ZC2HC1B	zinc finger C2HC-type containing 1B [Source:HGNC Symbol;Acc:HGNC:21174]	-	-	-	-	-	-	-	zf-C2H2
ENSBGRG00000002401	979	1123	944	10564	8769	8046	40.51	46.3	42.64	147.85	167.21	154.15	43.15	156.403	1.85784	3.28381e-50	1.01313e-48	SPRYD3	SPRY domain containing 3 [Source:HGNC Symbol;Acc:HGNC:25920]	-	-	-	-	-	GO:0005515//protein binding	-	--
ENSBGRG00000008618	849	827	786	197	66	84	50.22	48.73	50.75	3.94	1.8	2.3	49.9	2.68	-4.21873	3.55151e-50	1.094e-48	PPIL6	peptidylprolyl isomerase like 6 [Source:HGNC Symbol;Acc:HGNC:21557]	-	-	-	-	-	GO:0003755//peptidyl-prolyl cis-trans isomerase activity	GO:0000413//protein peptidyl-prolyl isomerization	--
ENSBGRG00000025886	945	897	1108	390	222	201	49.49	46.8	63.34	6.91	5.36	4.87	53.21	5.71333	-3.21929	3.5621e-50	1.09554e-48	SEPHS2	selenophosphate synthetase 2 [Source:HGNC Symbol;Acc:HGNC:19686]	Metabolism;Metabolism	Global and overview maps;Metabolism of other amino acids	ko01100//Metabolic pathways;ko00450//Selenocompound metabolism	K01008;K01008	-	GO:0004756//selenide, water dikinase activity;GO:0005524//ATP binding	GO:0001887//selenium compound metabolic process;GO:0016260//selenocysteine biosynthetic process	--
ENSBGRG00000015654	3412	3511	2400	1092	604	467	117.09	119.74	89.81	12.51	9.47	7.35	108.88	9.77667	-3.47725	3.5963e-50	1.10433e-48	RAB11FIP4	RAB11 family interacting protein 4 [Source:HGNC Symbol;Acc:HGNC:30267]	Cellular Processes	Transport and catabolism	ko04144//Endocytosis	K12485	GO:0005768//endosome;GO:0030139//endocytic vesicle;GO:0030496//midbody;GO:0032154//cleavage furrow;GO:0048471//perinuclear region of cytoplasm;GO:0055038//recycling endosome membrane	GO:0005509//calcium ion binding;GO:0017137//Rab GTPase binding;GO:0030306//ADP-ribosylation factor binding;GO:0042803//protein homodimerization activity	GO:0003407//neural retina development;GO:0032465//regulation of cytokinesis;GO:1903452//positive regulation of G1 to G0 transition	--
ENSBGRG00000014601	833	805	501	93	81	34	55.94	55.12	37.07	2.22	4.48	1.33	49.3767	2.67667	-4.20532	3.7943e-50	1.1627e-48	CREM	cAMP responsive element modulator [Source:HGNC Symbol;Acc:HGNC:2352]	Organismal Systems	Circulatory system	ko04261//Adrenergic signaling in cardiomyocytes	K09052	GO:0005634//nucleus	GO:0000977//RNA polymerase II regulatory region sequence-specific DNA binding;GO:0003677//DNA binding;GO:0003700//transcription factor activity, sequence-specific DNA binding	GO:0000122//negative regulation of transcription from RNA polymerase II promoter;GO:0006355//regulation of transcription, DNA-templated	--
ENSBGRG00000004134	11322	11508	13386	6441	3790	3360	204.56	209.9	282.82	30.75	24.65	22.08	232.427	25.8267	-3.16984	3.79824e-50	1.1627e-48	KTN1	kinectin 1 [Source:HGNC Symbol;Acc:HGNC:6467]	-	-	-	-	GO:0005783//endoplasmic reticulum	GO:0019894//kinesin binding	GO:0007018//microtubule-based movement	--
ENSBGRG00000018048	2832	2817	1911	837	731	471	72.2	71.55	53.18	7.22	8.59	5.56	65.6433	7.12333	-3.20402	4.80855e-50	1.46968e-48	AK7	adenylate kinase 7 [Source:HGNC Symbol;Acc:HGNC:20091]	Metabolism;Metabolism;Metabolism	Global and overview maps;Nucleotide metabolism;Metabolism of cofactors and vitamins	ko01100//Metabolic pathways;ko00230//Purine metabolism;ko00730//Thiamine metabolism	K00939;K00939;K00939	-	GO:0004017//adenylate kinase activity;GO:0004127//cytidylate kinase activity;GO:0004550//nucleoside diphosphate kinase activity;GO:0005524//ATP binding;GO:0019205//nucleobase-containing compound kinase activity	GO:0006139//nucleobase-containing compound metabolic process;GO:0006165//nucleoside diphosphate phosphorylation;GO:0009142//nucleoside triphosphate biosynthetic process	--
ENSBGRG00000012467	437	326	438	5	0	3	29.16	21.68	31.91	0.11	0	0.09	27.5833	0.0666667	-8.69262	4.951e-50	1.51086e-48	C16orf78	chromosome 16 open reading frame 78 [Source:HGNC Symbol;Acc:HGNC:28479]	-	-	-	-	-	-	-	--
ENSBGRG00000018926	5994	5579	4883	62247	44291	45823	341.6	316.71	303.73	1199.83	1163.2	1209	320.68	1190.68	1.89258	4.96471e-50	1.51269e-48	PRPS2	phosphoribosyl pyrophosphate synthetase 2 [Source:HGNC Symbol;Acc:HGNC:9465]	Metabolism;Metabolism;Metabolism;Metabolism;Metabolism	Global and overview maps;Nucleotide metabolism;Global and overview maps;Global and overview maps;Carbohydrate metabolism	ko01100//Metabolic pathways;ko00230//Purine metabolism;ko01200//Carbon metabolism;ko01230//Biosynthesis of amino acids;ko00030//Pentose phosphate pathway	K00948;K00948;K00948;K00948;K00948	-	GO:0000287//magnesium ion binding;GO:0004749//ribose phosphate diphosphokinase activity;GO:0042802//identical protein binding	GO:0009116//nucleoside metabolic process;GO:0009156//ribonucleoside monophosphate biosynthetic process;GO:0009165//nucleotide biosynthetic process;GO:0044249//cellular biosynthetic process	--
ENSBGRG00000003802	2491	2304	2408	982	970	1033	49.81	45.9	52.56	6.64	8.94	9.56	49.4233	8.38	-2.56017	5.36198e-50	1.63121e-48	GBA2	glucosylceramidase beta 2 [Source:HGNC Symbol;Acc:HGNC:18986]	Metabolism;Metabolism;Metabolism	Global and overview maps;Lipid metabolism;Glycan biosynthesis and metabolism	ko01100//Metabolic pathways;ko00600//Sphingolipid metabolism;ko00511//Other glycan degradation	K17108;K17108;K17108	GO:0005829//cytosol;GO:0016020//membrane;GO:0016021//integral component of membrane;GO:0019898//extrinsic component of membrane;GO:0042406//extrinsic component of endoplasmic reticulum membrane;GO:0090498//extrinsic component of Golgi membrane	GO:0003824//catalytic activity;GO:0004348//glucosylceramidase activity;GO:0004553//hydrolase activity, hydrolyzing O-glycosyl compounds;GO:0008422//beta-glucosidase activity;GO:0046527//glucosyltransferase activity;GO:0050295//steryl-beta-glucosidase activity	GO:0006680//glucosylceramide catabolic process;GO:0008203//cholesterol metabolic process;GO:0008206//bile acid metabolic process;GO:0016139//glycoside catabolic process;GO:0021954//central nervous system neuron development;GO:0030259//lipid glycosylation;GO:0030833//regulation of actin filament polymerization;GO:0031113//regulation of microtubule polymerization;GO:0097035//regulation of membrane …	--
ENSBGRG00000021533	639	684	436	11606	9166	7720	29.29	31.23	21.81	179.92	193.6	163.82	27.4433	179.113	2.70635	5.45945e-50	1.65829e-48	-	XP_005903880.1 PREDICTED: zinc finger CCHC domain-containing protein 12 [Bos mutus]	-	-	-	-	-	GO:0003676//nucleic acid binding;GO:0008270//zinc ion binding	-	--
ENSBGRG00000026763	4447	3803	3940	1963	1073	948	77.35	65.84	74.42	11.64	8.65	7.71	72.5367	9.33333	-2.95825	7.80581e-50	2.36732e-48	BUB1	BUB1 mitotic checkpoint serine/threonine kinase [Source:HGNC Symbol;Acc:HGNC:1148]	Cellular Processes;Cellular Processes;Organismal Systems	Cell growth and death;Cell growth and death;Endocrine system	ko04110//Cell cycle;ko04114//Oocyte meiosis;ko04914//Progesterone-mediated oocyte maturation	K02178;K02178;K02178	GO:0000776//kinetochore;GO:0000777//condensed chromosome kinetochore;GO:0000942//condensed nuclear chromosome outer kinetochore;GO:0005654//nucleoplasm;GO:0005829//cytosol	GO:0004672//protein kinase activity;GO:0005524//ATP binding	GO:0006468//protein phosphorylation;GO:0007063//regulation of sister chromatid cohesion;GO:0007094//mitotic spindle assembly checkpoint;GO:0051983//regulation of chromosome segregation	--
ENSBGRG00000006761	722	564	840	141	66	54	25.74	19.95	32.55	1.72	1.08	0.89	26.08	1.23	-4.40621	7.91242e-50	2.39595e-48	STK33	serine/threonine kinase 33 [Source:HGNC Symbol;Acc:HGNC:14568]	-	-	-	-	-	GO:0004672//protein kinase activity;GO:0004674//protein serine/threonine kinase activity;GO:0005524//ATP binding	GO:0006468//protein phosphorylation;GO:0046777//protein autophosphorylation	--
ENSBGRG00000018832	530	581	419	3	3	0	20.61	22.51	17.78	0.04	0.05	0	20.3	0.03	-9.4023	8.9784e-50	2.71455e-48	MMP13	matrix metallopeptidase 13 [Source:HGNC Symbol;Acc:HGNC:7159]	Organismal Systems;Organismal Systems;Organismal Systems	Endocrine system;Endocrine system;Immune system	ko04926//Relaxin signaling pathway;ko04928//Parathyroid hormone synthesis, secretion and action;ko04657//IL-17 signaling pathway	K07994;K07994;K07994	GO:0005576//extracellular region;GO:0031012//extracellular matrix	GO:0004175//endopeptidase activity;GO:0004222//metalloendopeptidase activity;GO:0005509//calcium ion binding;GO:0005518//collagen binding;GO:0008233//peptidase activity;GO:0008237//metallopeptidase activity;GO:0008270//zinc ion binding	GO:0001958//endochondral ossification;GO:0003417//growth plate cartilage development;GO:0006508//proteolysis;GO:0022617//extracellular matrix disassembly;GO:0030282//bone mineralization;GO:0030574//collagen catabolic process;GO:0044267//cellular protein metabolic process;GO:0051216//cartilage development;GO:0060349//bone morphogenesis	--
ENSBGRG00000005654	1310	1040	1053	471	263	240	8.06	6.37	7.07	0.98	0.75	0.68	7.16667	0.803333	-3.15723	1.2304e-49	3.71428e-48	CFAP54	cilia and flagella associated protein 54 [Source:HGNC Symbol;Acc:HGNC:26456]	-	-	-	-	-	-	GO:0007283//spermatogenesis;GO:0060271//cilium morphogenesis;GO:0060294//cilium movement involved in cell motility	--
ENSBGRG00000009506	635	695	604	1	3	1	34.31	37.41	35.62	0.02	0.07	0.03	35.78	0.04	-9.80494	1.54912e-49	4.66926e-48	-	DAA31113.1 TPA: magnesium transporter 1-like protein [Bos taurus]	-	-	-	-	-	-	-	--
ENSBGRG00000018970	1957	1994	1248	41640	39995	28122	89.03	90.38	61.99	640.81	838.61	592.4	80.4667	690.607	3.1014	1.58588e-49	4.77273e-48	VIM	vimentin [Source:HGNC Symbol;Acc:HGNC:12692]	Human Diseases;Human Diseases	Infectious disease: viral;Cancer: overview	ko05169//Epstein-Barr virus infection;ko05206//MicroRNAs in cancer	K07606;K07606	GO:0005737//cytoplasm;GO:0005777//peroxisome;GO:0005829//cytosol;GO:0005844//polysome;GO:0005856//cytoskeleton;GO:0005882//intermediate filament;GO:0045111//intermediate filament cytoskeleton;GO:1990904//ribonucleoprotein complex	GO:0003725//double-stranded RNA binding;GO:0005200//structural constituent of cytoskeleton;GO:0019904//protein domain specific binding;GO:0042802//identical protein binding;GO:0097110//scaffold protein binding;GO:1990254//keratin filament binding	GO:0032967//positive regulation of collagen biosynthetic process;GO:0043488//regulation of mRNA stability;GO:0045727//positive regulation of translation;GO:0071222//cellular response to lipopolysaccharide;GO:0071225//cellular response to muramyl dipeptide	--
ENSBGRG00000004906	1490	1421	1366	1041	826	848	52	49.41	52.04	12.29	13.29	13.7	51.15	13.0933	-1.9659	1.75211e-49	5.26491e-48	-	XP_005212905.1 germ cell-less protein-like 1 isoform X1 [Bos taurus]	-	-	-	-	GO:0005635//nuclear envelope;GO:0016363//nuclear matrix	GO:0005515//protein binding	GO:0006355//regulation of transcription, DNA-templated	--
ENSBGRG00000009442	12529	8872	13807	1749	2057	972	540.29	388.03	658.91	22.89	35.18	16.69	529.077	24.92	-4.4081	1.81779e-49	5.45391e-48	-	NP_777028.2 solute carrier family 2, facilitated glucose transporter member 3 [Bos taurus]	-	-	-	-	GO:0016020//membrane;GO:0016021//integral component of membrane	GO:0005355//glucose transmembrane transporter activity;GO:0022857//transmembrane transporter activity	GO:0055085//transmembrane transport;GO:1904659//glucose transmembrane transport	--
ENSBGRG00000019043	430	474	328	6322	5472	4753	19.95	21.91	16.59	99.22	117.01	102.11	19.4833	106.113	2.44529	2.44141e-49	7.31381e-48	GYG1	glycogenin 1 [Source:HGNC Symbol;Acc:HGNC:4699]	Metabolism;Metabolism	Global and overview maps;Carbohydrate metabolism	ko01100//Metabolic pathways;ko00500//Starch and sucrose metabolism	K00750;K00750	-	GO:0008466//glycogenin glucosyltransferase activity;GO:0016757//transferase activity, transferring glycosyl groups;GO:0030145//manganese ion binding;GO:0042803//protein homodimerization activity	GO:0005978//glycogen biosynthetic process	--
ENSBGRG00000004595	6272	7940	7913	5014	3249	3422	82.58	104.37	114.13	22.33	19.72	20.86	100.36	20.97	-2.25879	2.46032e-49	7.35921e-48	TDRD9	tudor domain containing 9 [Source:HGNC Symbol;Acc:HGNC:20122]	-	-	-	-	GO:0005634//nucleus;GO:0005737//cytoplasm;GO:0071547//piP-body	GO:0003676//nucleic acid binding;GO:0004386//helicase activity;GO:0005524//ATP binding;GO:0016887//ATPase activity	GO:0007140//male meiosis;GO:0007141//male meiosis I;GO:0007283//spermatogenesis;GO:0009566//fertilization;GO:0010529//negative regulation of transposition;GO:0034587//piRNA metabolic process;GO:0043046//DNA methylation involved in gamete generation	--
ENSBGRG00000008762	709	915	890	305	151	148	45.67	58.75	62.61	6.66	4.48	4.41	55.6767	5.18333	-3.42512	2.58675e-49	7.72559e-48	-	XP_028869780.1 endonuclease-reverse transcriptase [Babesia ovata]	Human Diseases	Infectious disease: viral	ko05168//Herpes simplex virus 1 infection	K09228	-	-	-	--
ENSBGRG00000011821	611	499	906	3	2	1	11.62	9.66	17.58	0.02	0.02	0.01	12.9533	0.0166667	-9.60214	2.66088e-49	7.93491e-48	WDR64	WD repeat domain 64 [Source:HGNC Symbol;Acc:HGNC:26570]	-	-	-	-	-	GO:0005515//protein binding	-	--
ENSBGRG00000008030	876	680	871	309	224	185	27.61	20.67	30.56	2.99	2.6	2.48	26.28	2.69	-3.28829	3.13121e-49	9.3233e-48	CEP85L	centrosomal protein 85 like [Source:HGNC Symbol;Acc:HGNC:21638]	-	-	-	-	-	-	-	--
ENSBGRG00000009662	1365	1256	1121	755	461	556	45.19	38.45	36.51	6.18	5.33	6.13	40.05	5.88	-2.76791	4.8339e-49	1.43713e-47	ZSCAN29	zinc finger and SCAN domain containing 29 [Source:HGNC Symbol;Acc:HGNC:26673]	-	-	-	-	-	GO:0003676//nucleic acid binding;GO:0003700//transcription factor activity, sequence-specific DNA binding	GO:0006355//regulation of transcription, DNA-templated	zf-C2H2
ENSBGRG00000012797	249	264	276	5	1	4	12.55	13.26	15.18	0.09	0.02	0.09	13.6633	0.0666667	-7.67913	7.12561e-49	2.11526e-47	NOXRED1	NADP dependent oxidoreductase domain containing 1 [Source:HGNC Symbol;Acc:HGNC:20487]	-	-	-	-	-	-	-	--
ENSBGRG00000019492	2133	2448	2115	3	0	0	78.7	89.98	85.18	0.04	0	0	84.62	0.0133333	-12.6317	7.32907e-49	2.17237e-47	SPEM2	SPEM family member 2 [Source:HGNC Symbol;Acc:HGNC:27315]	-	-	-	-	-	-	-	--
ENSBGRG00000018108	1355	1313	849	248	89	98	67.92	65.57	46.45	4.2	2.06	2.27	59.98	2.84333	-4.39883	8.42254e-49	2.49271e-47	PRR19	proline rich 19 [Source:HGNC Symbol;Acc:HGNC:33728]	-	-	-	-	-	-	-	--
ENSBGRG00000024804	817	931	804	429	221	243	9.12	10.47	9.85	1.76	1.21	1.45	9.81333	1.47333	-2.73566	1.03389e-48	3.05528e-47	CEP164	centrosomal protein 164 [Source:HGNC Symbol;Acc:HGNC:29182]	-	-	-	-	GO:0005654//nucleoplasm;GO:0005813//centrosome;GO:0005814//centriole;GO:0043231//intracellular membrane-bounded organelle;GO:0097539//ciliary transition fiber	GO:0005515//protein binding	GO:0060271//cilium morphogenesis	--
ENSBGRG00000017489	789	783	926	367	307	244	31.86	29.85	42.26	5.19	6.16	4.83	34.6567	5.39333	-2.68388	1.13329e-48	3.34397e-47	TCP11L1	t-complex 11 like 1 [Source:HGNC Symbol;Acc:HGNC:25655]	-	-	-	-	GO:0005874//microtubule	-	-	--
ENSBGRG00000023779	407	351	189	25	17	13	81.39	69.93	41.25	1.69	1.57	1.2	64.19	1.48667	-5.4322	1.42424e-48	4.19615e-47	-	XP_027369356.1 coiled-coil domain-containing protein 157 [Bos indicus x Bos taurus]	-	-	-	-	-	-	-	--
ENSBGRG00000019436	751	609	803	5	0	0	93.36	75.43	108.96	0.21	0	0	92.5833	0.07	-10.3692	1.46979e-48	4.32387e-47	FABP12	fatty acid binding protein 12 [Source:HGNC Symbol;Acc:HGNC:34524]	-	-	-	-	-	GO:0008289//lipid binding	-	--
ENSBGRG00000020528	1070	1225	1140	530	500	529	50.15	57.2	58.32	8.49	10.8	11.54	55.2233	10.2767	-2.42591	2.08659e-48	6.1292e-47	KLHDC3	kelch domain containing 3 [Source:HGNC Symbol;Acc:HGNC:20704]	-	-	-	-	GO:0000790//nuclear chromatin;GO:0005654//nucleoplasm;GO:0005737//cytoplasm	GO:0003682//chromatin binding;GO:0005515//protein binding	-	--
ENSBGRG00000026118	3337	2516	3961	372	189	79	86.02	64.62	111.44	3.24	2.25	0.95	87.36	2.14667	-5.3468	2.13487e-48	6.26163e-47	-	XP_027422406.1 disintegrin and metalloproteinase domain-containing protein 1a-like [Bos indicus x Bos taurus]	-	-	-	-	-	GO:0004222//metalloendopeptidase activity;GO:0008237//metallopeptidase activity	GO:0006508//proteolysis	--
ENSBGRG00000018501	752	663	828	317	199	244	12.75	11.2	15.32	1.82	1.55	1.92	13.09	1.76333	-2.89209	2.49963e-48	7.32057e-47	ZCCHC2	zinc finger CCHC-type containing 2 [Source:HGNC Symbol;Acc:HGNC:22916]	-	-	-	-	GO:0005737//cytoplasm	GO:0003676//nucleic acid binding;GO:0008270//zinc ion binding;GO:0035091//phosphatidylinositol binding	-	--
ENSBGRG00000022144	3725	3440	3970	2354	1462	1383	37.82	34.8	44	8.08	6.84	6.5	38.8733	7.14	-2.44478	2.53361e-48	7.40901e-47	ARID2	AT-rich interaction domain 2 [Source:HGNC Symbol;Acc:HGNC:18037]	Human Diseases	Cancer: specific types	ko05225//Hepatocellular carcinoma	K11765	GO:0005654//nucleoplasm;GO:0005886//plasma membrane	GO:0003676//nucleic acid binding;GO:0003677//DNA binding	GO:0003007//heart morphogenesis;GO:0006337//nucleosome disassembly;GO:0006355//regulation of transcription, DNA-templated;GO:0008285//negative regulation of cell proliferation;GO:0030336//negative regulation of cell migration;GO:0042592//homeostatic process;GO:0048568//embryonic organ development;GO:0060038//cardiac muscle cell proliferation;GO:0060982//coronary artery morphogenesis;GO:0072358//c…	ARID
ENSBGRG00000020444	41	48	21	4348	2095	1641	1.06	1.21	0.6	42.9	24	20.07	0.956667	28.99	4.9214	2.75478e-48	8.04379e-47	PLOD2	procollagen-lysine,2-oxoglutarate 5-dioxygenase 2 [Source:HGNC Symbol;Acc:HGNC:9082]	Metabolism;Metabolism	Global and overview maps;Amino acid metabolism	ko01100//Metabolic pathways;ko00310//Lysine degradation	K13645;K13645	-	GO:0005506//iron ion binding;GO:0008475//procollagen-lysine 5-dioxygenase activity;GO:0016491//oxidoreductase activity;GO:0016705//oxidoreductase activity, acting on paired donors, with incorporation or reduction of molecular oxygen;GO:0031418//L-ascorbic acid binding	GO:0001666//response to hypoxia;GO:0017185//peptidyl-lysine hydroxylation;GO:0046947//hydroxylysine biosynthetic process;GO:0055114//oxidation-reduction process	--
ENSBGRG00000003375	16	5	9	1164	1335	1574	2.05	0.67	1.3	50.29	78.58	93.08	1.34	73.9833	5.7869	2.81867e-48	8.21811e-47	-	DAA28334.1 TPA: glyoxalase I-like [Bos taurus]	Metabolism;Metabolism	Global and overview maps;Carbohydrate metabolism	ko01100//Metabolic pathways;ko00620//Pyruvate metabolism	K01759;K01759	-	GO:0004462//lactoylglutathione lyase activity;GO:0046872//metal ion binding	-	--
ENSBGRG00000011434	474	419	418	182	135	152	18.74	16.51	18.04	2.43	2.46	2.78	17.7633	2.55667	-2.79657	3.28218e-48	9.55533e-47	CAMK4	calcium/calmodulin dependent protein kinase IV [Source:HGNC Symbol;Acc:HGNC:1464]	Environmental Information Processing;Environmental Information Processing;Human Diseases;Organismal Systems;Environmental Information Processing;Organismal Systems;Organismal Systems;Organismal Systems;Organismal Systems;Organismal Systems;Human Diseases;Organismal Systems;Human Diseases	Signal transduction;Signal transduction;Substance dependence;Endocrine system;Signal transduction;Development and regeneration;Nervous system;Nervous system;Endocrine system;Aging;Cancer: specific types;Nervous system;Substance dependence	ko04020//Calcium signaling pathway;ko04024//cAMP signaling pathway;ko05034//Alcoholism;ko04921//Oxytocin signaling pathway;ko04371//Apelin signaling pathway;ko04380//Osteoclast differentiation;ko04722//Neurotrophin signaling pathway;ko04725//Cholinergic synapse;ko04925//Aldosterone synthesis and secretion;ko04211//Longevity regulating pathway;ko05214//Glioma;ko04720//Long-term potentiation;ko0503…	K05869;K05869;K05869;K05869;K05869;K05869;K05869;K05869;K05869;K05869;K05869;K05869;K05869	GO:0001650//fibrillar center;GO:0005654//nucleoplasm	GO:0004672//protein kinase activity;GO:0004683//calmodulin-dependent protein kinase activity;GO:0005524//ATP binding	GO:0006468//protein phosphorylation;GO:0007616//long-term memory;GO:0043011//myeloid dendritic cell differentiation;GO:0045893//positive regulation of transcription, DNA-templated	--
ENSBGRG00000017126	462	421	245	9	0	2	61.52	55.85	35.61	0.41	0	0.12	50.9933	0.176667	-8.17313	4.44662e-48	1.29262e-46	-	XP_019842091.1 PREDICTED: proteolipid protein 2-like [Bos indicus]	-	-	-	-	GO:0016020//membrane	-	-	--
ENSBGRG00000010496	185	214	162	9	4	9	12.95	14.92	12.37	0.21	0.13	0.29	13.4133	0.21	-5.99713	5.50436e-48	1.59773e-46	TMEM81	transmembrane protein 81 [Source:HGNC Symbol;Acc:HGNC:32349]	-	-	-	-	-	-	-	--
ENSBGRG00000014116	896	813	878	166	52	54	20.84	19.02	22.7	1.32	0.56	0.59	20.8533	0.823333	-4.66266	5.77843e-48	1.67481e-46	PDE10A	phosphodiesterase 10A [Source:HGNC Symbol;Acc:HGNC:8772]	Metabolism;Environmental Information Processing;Metabolism;Human Diseases	Global and overview maps;Signal transduction;Nucleotide metabolism;Substance dependence	ko01100//Metabolic pathways;ko04024//cAMP signaling pathway;ko00230//Purine metabolism;ko05032//Morphine addiction	K18438;K18438;K18438;K18438	-	GO:0004114//3',5'-cyclic-nucleotide phosphodiesterase activity;GO:0004118//cGMP-stimulated cyclic-nucleotide phosphodiesterase activity;GO:0005515//protein binding;GO:0008081//phosphoric diester hydrolase activity;GO:0030552//cAMP binding	GO:0007165//signal transduction;GO:0010738//regulation of protein kinase A signaling;GO:0043949//regulation of cAMP-mediated signaling	--
ENSBGRG00000013865	1639	1416	1602	985	651	716	31.35	26.85	33.5	6.36	5.76	6.33	30.5667	6.15	-2.3133	6.34021e-48	1.83492e-46	ASAP2	ArfGAP with SH3 domain, ankyrin repeat and PH domain 2 [Source:HGNC Symbol;Acc:HGNC:2721]	Cellular Processes;Organismal Systems	Transport and catabolism;Immune system	ko04144//Endocytosis;ko04666//Fc gamma R-mediated phagocytosis	K12488;K12488	-	GO:0005096//GTPase activator activity;GO:0005515//protein binding	GO:0043547//positive regulation of GTPase activity	--
ENSBGRG00000018217	1395	1295	1214	439	221	167	38.07	35.3	36.25	4.01	2.7	2.12	36.54	2.94333	-3.63395	7.9207e-48	2.28896e-46	CDH13	cadherin 13 [Source:HGNC Symbol;Acc:HGNC:1753]	-	-	-	-	GO:0005615//extracellular space;GO:0005737//cytoplasm;GO:0005886//plasma membrane;GO:0005901//caveola;GO:0009897//external side of plasma membrane;GO:0016020//membrane;GO:0043005//neuron projection	GO:0005509//calcium ion binding;GO:0030169//low-density lipoprotein particle binding;GO:0042803//protein homodimerization activity;GO:0045296//cadherin binding;GO:0055100//adiponectin binding;GO:0071813//lipoprotein particle binding	GO:0001938//positive regulation of endothelial cell proliferation;GO:0001954//positive regulation of cell-matrix adhesion;GO:0002040//sprouting angiogenesis;GO:0007155//cell adhesion;GO:0007156//homophilic cell adhesion via plasma membrane adhesion molecules;GO:0007162//negative regulation of cell adhesion;GO:0007266//Rho protein signal transduction;GO:0008285//negative regulation of cell prolife…	--
ENSBGRG00000006251	7108	6289	6341	4121	3575	2791	531.13	468.18	517.18	104.15	123.11	96.56	505.497	107.94	-2.22747	8.0572e-48	2.32498e-46	BCAP29	B cell receptor associated protein 29 [Source:HGNC Symbol;Acc:HGNC:24131]	-	-	-	-	GO:0005783//endoplasmic reticulum;GO:0016021//integral component of membrane	-	GO:0006886//intracellular protein transport;GO:0006888//ER to Golgi vesicle-mediated transport;GO:0070973//protein localization to endoplasmic reticulum exit site	--
ENSBGRG00000011148	2100	2198	2480	1408	1118	949	37.72	39.34	48.63	8.55	9.26	7.89	41.8967	8.56667	-2.29003	1.01552e-47	2.92608e-46	TEX2	testis expressed 2 [Source:HGNC Symbol;Acc:HGNC:30884]	-	-	-	-	-	GO:0008289//lipid binding	-	--
ENSBGRG00000001376	2419	2535	2378	329	138	64	11.23	11.72	12.05	0.55	0.3	0.39	11.6667	0.413333	-4.81894	1.01848e-47	2.9303e-46	DNAH7	dynein axonemal heavy chain 7 [Source:HGNC Symbol;Acc:HGNC:18661]	Human Diseases	Neurodegenerative disease	ko05016//Huntington disease	K10408	GO:0005829//cytosol;GO:0005929//cilium;GO:0030286//dynein complex;GO:0036156//inner dynein arm	GO:0003777//microtubule motor activity;GO:0005509//calcium ion binding;GO:0005524//ATP binding	GO:0003341//cilium movement;GO:0007018//microtubule-based movement;GO:0036159//inner dynein arm assembly	--
ENSBGRG00000022667	184	166	203	14	8	10	6.7	6.02	8.06	0.17	0.14	0.17	6.92667	0.16	-5.43602	1.13109e-47	3.24952e-46	CAMKV	CaM kinase like vesicle associated [Source:HGNC Symbol;Acc:HGNC:28788]	-	-	-	-	-	GO:0004672//protein kinase activity;GO:0005524//ATP binding	GO:0006468//protein phosphorylation	--
ENSBGRG00000025146	627	456	543	129	66	51	57.12	41.38	53.98	3.98	2.77	2.15	50.8267	2.96667	-4.09867	1.15719e-47	3.31965e-46	CCDC184	coiled-coil domain containing 184 [Source:HGNC Symbol;Acc:HGNC:33749]	-	-	-	-	GO:0005737//cytoplasm	-	-	--
ENSBGRG00000018479	1150	1173	980	730	557	471	59.35	59.4	50	5.94	5.21	5.31	56.25	5.48667	-3.35785	1.19279e-47	3.41679e-46	CEP112	centrosomal protein 112 [Source:HGNC Symbol;Acc:HGNC:28514]	-	-	-	-	GO:0005813//centrosome	-	-	--
ENSBGRG00000001951	311	338	271	5	0	3	20.68	22.39	19.67	0.11	0	0.09	20.9133	0.0666667	-8.29324	1.21364e-47	3.47144e-46	-	DAA28989.1 TPA: zinc finger, DHHC domain containing 25-like [Bos taurus]	-	-	-	-	-	GO:0016409//palmitoyltransferase activity	-	--
ENSBGRG00000013209	884	999	501	4	1	0	60.73	68.37	37.57	0.09	0.03	0	55.5567	0.04	-10.4397	1.44696e-47	4.1328e-46	TMEM270	transmembrane protein 270 [Source:HGNC Symbol;Acc:HGNC:23018]	-	-	-	-	-	-	-	--
ENSBGRG00000026703	496	518	439	260	180	200	24.34	25.33	23.52	4.32	4.07	4.54	24.3967	4.31	-2.50092	1.45809e-47	4.15854e-46	C2orf69	chromosome 2 open reading frame 69 [Source:HGNC Symbol;Acc:HGNC:26799]	-	-	-	-	-	-	-	--
ENSBGRG00000026261	1515	2032	1460	1037	666	684	42.57	56.88	44.77	9.85	8.62	8.9	48.0733	9.12333	-2.3976	1.77648e-47	5.05924e-46	-	XP_014338952.1 PREDICTED: intraflagellar transport protein 140 homolog [Bos mutus]	-	-	-	-	-	GO:0005515//protein binding	-	--
ENSBGRG00000016150	403	431	180	23	15	14	11.63	12.45	5.68	0.23	0.2	0.19	9.92	0.206667	-5.58496	1.89437e-47	5.38715e-46	GLB1L2	galactosidase beta 1 like 2 [Source:HGNC Symbol;Acc:HGNC:25129]	-	-	-	-	-	GO:0004553//hydrolase activity, hydrolyzing O-glycosyl compounds;GO:0004565//beta-galactosidase activity	GO:0005975//carbohydrate metabolic process	--
ENSBGRG00000018813	584	633	504	2	2	1	31.37	33.88	29.55	0.04	0.05	0.02	31.6	0.0366667	-9.75124	1.95142e-47	5.54137e-46	-	XP_005693563.1 PREDICTED: solute carrier family 35 member G6 [Capra hircus]	-	-	-	-	-	-	-	--
ENSBGRG00000000520	1566	1822	1503	16108	11647	11824	50.2	57.97	52.3	166.96	166.23	168.27	53.49	167.153	1.64383	2.09738e-47	5.94721e-46	DPYSL2	dihydropyrimidinase like 2 [Source:HGNC Symbol;Acc:HGNC:3014]	Organismal Systems	Development and regeneration	ko04360//Axon guidance	K07528	GO:0005737//cytoplasm;GO:0005829//cytosol;GO:0005886//plasma membrane;GO:0030424//axon;GO:0030425//dendrite;GO:0043025//neuronal cell body	GO:0008017//microtubule binding;GO:0016787//hydrolase activity;GO:0016810//hydrolase activity, acting on carbon-nitrogen (but not peptide) bonds;GO:0019901//protein kinase binding	GO:0007010//cytoskeleton organization;GO:0007411//axon guidance;GO:0007420//brain development;GO:0010975//regulation of neuron projection development;GO:0030516//regulation of axon extension;GO:0045664//regulation of neuron differentiation	--
ENSBGRG00000002382	150	149	127	2631	2013	1682	5.89	5.53	4.97	36.85	36.98	34.96	5.46333	36.2633	2.73066	2.29444e-47	6.49662e-46	BZW2	basic leucine zipper and W2 domains 2 [Source:HGNC Symbol;Acc:HGNC:18808]	-	-	-	-	GO:0005737//cytoplasm	GO:0005515//protein binding	-	--
ENSBGRG00000017051	324	475	256	66	38	37	10.34	15.07	8.89	0.71	0.55	0.54	11.4333	0.6	-4.25214	2.57374e-47	7.27693e-46	-	XP_014333071.1 PREDICTED: HEAT repeat-containing protein 4 [Bos mutus]	-	-	-	-	-	-	-	--
ENSBGRG00000018361	325	337	266	6	1	1	8.74	9.04	7.81	0.05	0.01	0.01	8.53	0.0233333	-8.51401	2.6334e-47	7.43491e-46	-	XP_024844521.1 PWWP domain-containing protein MUM1L1 [Bos taurus]	-	-	-	-	-	-	-	--
ENSBGRG00000020312	2326	2578	1937	1472	1161	939	13.63	15.05	12.39	2.92	3.13	2.55	13.69	2.86667	-2.25568	3.02902e-47	8.53956e-46	CPLANE1	ciliogenesis and planar polarity effector 1 [Source:HGNC Symbol;Acc:HGNC:25801]	-	-	-	-	GO:0035869//ciliary transition zone	GO:0005515//protein binding	GO:0001736//establishment of planar polarity;GO:0001822//kidney development;GO:0003279//cardiac septum development;GO:0003281//ventricular septum development;GO:0007507//heart development;GO:0021549//cerebellum development;GO:0042733//embryonic digit morphogenesis;GO:0060021//palate development;GO:0060271//cilium morphogenesis;GO:0060976//coronary vasculature development;GO:1904491//protein local…	--
ENSBGRG00000025163	1040	950	802	2	0	2	156.26	142.2	131.52	0.1	0	0.14	143.327	0.08	-10.807	3.30651e-47	9.30851e-46	-	XP_014337845.1 PREDICTED: uncharacterized protein LOC106701465 isoform X1 [Bos mutus]	-	-	-	-	GO:0016021//integral component of membrane	-	-	--
ENSBGRG00000004924	2568	2906	2345	2262	1707	1584	95.12	107.44	94.81	28.34	29.14	27.17	99.1233	28.2167	-1.81268	3.34332e-47	9.39866e-46	WDR37	WD repeat domain 37 [Source:HGNC Symbol;Acc:HGNC:31406]	-	-	-	-	-	GO:0005515//protein binding	-	--
ENSBGRG00000018516	447	419	356	5722	3840	4069	22.04	20.88	20.79	91.67	83.45	89.96	21.2367	88.36	2.05684	3.67034e-47	1.03032e-45	RBMX	RNA binding motif protein X-linked [Source:HGNC Symbol;Acc:HGNC:9910]	Genetic Information Processing	Transcription	ko03040//Spliceosome	K12885	GO:0005634//nucleus;GO:0005719//nuclear euchromatin;GO:0044530//supraspliceosomal complex;GO:0070062//extracellular exosome;GO:0071013//catalytic step 2 spliceosome	GO:0000978//RNA polymerase II core promoter proximal region sequence-specific DNA binding;GO:0003676//nucleic acid binding;GO:0003682//chromatin binding;GO:0003723//RNA binding;GO:0003729//mRNA binding;GO:0019904//protein domain specific binding;GO:0042802//identical protein binding	GO:0000381//regulation of alternative mRNA splicing, via spliceosome;GO:0006366//transcription from RNA polymerase II promoter;GO:0006509//membrane protein ectodomain proteolysis;GO:0045944//positive regulation of transcription from RNA polymerase II promoter;GO:0051259//protein oligomerization;GO:0071347//cellular response to interleukin-1	--
ENSBGRG00000018849	38330	40687	39534	38057	27684	25264	727.61	770.28	814.46	245.76	245.32	223.48	770.783	238.187	-1.69423	3.74646e-47	1.05019e-45	HYOU1	hypoxia up-regulated 1 [Source:HGNC Symbol;Acc:HGNC:16931]	Genetic Information Processing	Folding, sorting and degradation	ko04141//Protein processing in endoplasmic reticulum	K09486	GO:0034663//endoplasmic reticulum chaperone complex	-	GO:0002931//response to ischemia;GO:0006888//ER to Golgi vesicle-mediated transport;GO:0034976//response to endoplasmic reticulum stress;GO:0043066//negative regulation of apoptotic process;GO:0071456//cellular response to hypoxia;GO:1903298//negative regulation of hypoxia-induced intrinsic apoptotic signaling pathway;GO:1903382//negative regulation of endoplasmic reticulum stress-induced neuron …	--
ENSBGRG00000014351	502	450	403	171	122	93	14.3	12.77	12.53	1.65	1.6	1.23	13.2	1.49333	-3.14393	3.77452e-47	1.05504e-45	SH2B3	SH2B adaptor protein 3 [Source:HGNC Symbol;Acc:HGNC:29605]	Organismal Systems	Nervous system	ko04722//Neurotrophin signaling pathway	K12459	-	GO:0005070//SH3/SH2 adaptor activity;GO:0005173//stem cell factor receptor binding;GO:0035591//signaling adaptor activity;GO:1990782//protein tyrosine kinase binding	GO:0001780//neutrophil homeostasis;GO:0007165//signal transduction;GO:0008285//negative regulation of cell proliferation;GO:0030097//hemopoiesis;GO:0030154//cell differentiation;GO:0035162//embryonic hemopoiesis;GO:0035556//intracellular signal transduction;GO:0035702//monocyte homeostasis;GO:0035855//megakaryocyte development;GO:0036016//cellular response to interleukin-3;GO:0038163//thrombopoie…	--
ENSBGRG00000015356	195	195	199	19	13	23	21.03	20.95	23.43	0.69	0.65	1.15	21.8033	0.83	-4.71529	3.77452e-47	1.05504e-45	CDRT4	CMT1A duplicated region transcript 4 [Source:HGNC Symbol;Acc:HGNC:14383]	-	-	-	-	-	-	-	--
ENSBGRG00000024376	2973	2649	2579	2063	1513	1669	43.93	39	41.59	10.31	10.3	11.42	41.5067	10.6767	-1.95888	4.29042e-47	1.19753e-45	-	XP_010859719.1 PREDICTED: sperm-associated antigen 5 [Bison bison bison]	-	-	-	-	GO:0005876//spindle microtubule	-	GO:0051294//establishment of spindle orientation;GO:0051301//cell division;GO:0051988//regulation of attachment of spindle microtubules to kinetochore	--
ENSBGRG00000002094	409	508	410	6	0	0	37.78	46.9	41.3	0.21	0	0	41.9933	0.07	-9.22859	4.75065e-47	1.32411e-45	-	XP_020769212.1 uncharacterized protein TEX51 isoform X4 [Odocoileus virginianus texanus]	-	-	-	-	-	-	-	LRRFIP
ENSBGRG00000019536	1711	2112	1929	3	0	0	99.02	121.77	121.85	0.06	0	0	114.213	0.02	-12.4794	6.59154e-47	1.8346e-45	SPEM1	spermatid maturation 1 [Source:HGNC Symbol;Acc:HGNC:32429]	-	-	-	-	GO:0005737//cytoplasm	-	GO:0007283//spermatogenesis;GO:0007291//sperm individualization;GO:0030317//sperm motility	--
ENSBGRG00000017523	1162	1001	970	606	466	391	51.99	44.62	47.37	9.17	9.61	8.1	47.9933	8.96	-2.42126	6.98883e-47	1.94242e-45	TRIM13	tripartite motif containing 13 [Source:HGNC Symbol;Acc:HGNC:9976]	-	-	-	-	GO:0005737//cytoplasm;GO:0005789//endoplasmic reticulum membrane;GO:0097038//perinuclear endoplasmic reticulum	GO:0004842//ubiquitin-protein transferase activity;GO:0008270//zinc ion binding	GO:0010332//response to gamma radiation;GO:0010942//positive regulation of cell death;GO:0016239//positive regulation of macroautophagy;GO:0030433//ER-associated ubiquitin-dependent protein catabolic process;GO:0032897//negative regulation of viral transcription;GO:0043123//positive regulation of I-kappaB kinase/NF-kappaB signaling;GO:0043161//proteasome-mediated ubiquitin-dependent protein catab…	--
ENSBGRG00000012038	311	282	232	22	4	5	27.26	24.63	22.2	0.65	0.16	0.2	24.6967	0.336667	-6.19685	7.08446e-47	1.96621e-45	TMEM269	transmembrane protein 269 [Source:HGNC Symbol;Acc:HGNC:52381]	-	-	-	-	-	-	-	--
ENSBGRG00000017674	646	705	687	7788	6409	5555	33.26	33.34	35.74	137.29	153.52	134.14	34.1133	141.65	2.05392	7.31031e-47	2.02603e-45	IDH3A	isocitrate dehydrogenase (NAD(+)) 3 catalytic subunit alpha [Source:HGNC Symbol;Acc:HGNC:5384]	Metabolism;Metabolism;Metabolism;Metabolism;Metabolism	Global and overview maps;Global and overview maps;Global and overview maps;Carbohydrate metabolism;Global and overview maps	ko01100//Metabolic pathways;ko01200//Carbon metabolism;ko01230//Biosynthesis of amino acids;ko00020//Citrate cycle (TCA cycle);ko01210//2-Oxocarboxylic acid metabolism	K00030;K00030;K00030;K00030;K00030	GO:0005739//mitochondrion	GO:0000287//magnesium ion binding;GO:0004449//isocitrate dehydrogenase (NAD+) activity;GO:0016616//oxidoreductase activity, acting on the CH-OH group of donors, NAD or NADP as acceptor;GO:0051287//NAD binding	GO:0006099//tricarboxylic acid cycle;GO:0055114//oxidation-reduction process	--
ENSBGRG00000020745	1931	2115	1636	1367	1097	953	88.51	96.58	81.85	21.19	23.17	20.22	88.98	21.5267	-2.04736	1.12493e-46	3.11332e-45	PGP	phosphoglycolate phosphatase [Source:HGNC Symbol;Acc:HGNC:8909]	Metabolism;Metabolism;Metabolism	Global and overview maps;Global and overview maps;Carbohydrate metabolism	ko01100//Metabolic pathways;ko01200//Carbon metabolism;ko00630//Glyoxylate and dicarboxylate metabolism	K19269;K19269;K19269	-	GO:0000287//magnesium ion binding;GO:0004725//protein tyrosine phosphatase activity;GO:0008967//phosphoglycolate phosphatase activity;GO:0016791//phosphatase activity;GO:0043136//glycerol-3-phosphatase activity;GO:0098519//nucleotide phosphatase activity, acting on free nucleotides	GO:0006114//glycerol biosynthetic process;GO:0006650//glycerophospholipid metabolic process;GO:0016311//dephosphorylation;GO:0035335//peptidyl-tyrosine dephosphorylation;GO:0045721//negative regulation of gluconeogenesis	--
ENSBGRG00000016255	358	230	360	6	1	3	10.5	6.8	11.52	0.06	0.02	0.05	9.60667	0.0433333	-7.79241	1.16644e-46	3.22364e-45	C12orf56	chromosome 12 open reading frame 56 [Source:HGNC Symbol;Acc:HGNC:26967]	-	-	-	-	-	-	-	--
ENSBGRG00000007272	451	682	504	204	161	138	10.35	16.08	13.26	1.53	1.63	1.4	13.23	1.52	-3.12167	1.24272e-46	3.42963e-45	ARMC2	armadillo repeat containing 2 [Source:HGNC Symbol;Acc:HGNC:23045]	-	-	-	-	-	GO:0005515//protein binding	GO:0007288//sperm axoneme assembly	--
ENSBGRG00000012285	204	207	162	14	4	6	13.76	13.91	11.93	0.32	0.12	0.19	13.2	0.21	-5.974	1.34592e-46	3.70921e-45	TMEM202	transmembrane protein 202 [Source:HGNC Symbol;Acc:HGNC:33733]	-	-	-	-	-	-	-	--
ENSBGRG00000012503	739	676	714	12763	8664	7180	28.1	25.99	30.04	159.45	147.79	122.61	28.0433	143.283	2.35314	1.4016e-46	3.85726e-45	PHGDH	phosphoglycerate dehydrogenase [Source:HGNC Symbol;Acc:HGNC:8923]	Metabolism;Metabolism;Metabolism;Metabolism;Metabolism	Global and overview maps;Global and overview maps;Global and overview maps;Amino acid metabolism;Amino acid metabolism	ko01100//Metabolic pathways;ko01200//Carbon metabolism;ko01230//Biosynthesis of amino acids;ko00270//Cysteine and methionine metabolism;ko00260//Glycine, serine and threonine metabolism	K00058;K00058;K00058;K00058;K00058	-	GO:0004617//phosphoglycerate dehydrogenase activity;GO:0016616//oxidoreductase activity, acting on the CH-OH group of donors, NAD or NADP as acceptor;GO:0051287//NAD binding	GO:0006541//glutamine metabolic process;GO:0006544//glycine metabolic process;GO:0006563//L-serine metabolic process;GO:0006564//L-serine biosynthetic process;GO:0006566//threonine metabolic process;GO:0009448//gamma-aminobutyric acid metabolic process;GO:0010468//regulation of gene expression;GO:0019530//taurine metabolic process;GO:0021510//spinal cord development;GO:0021782//glial cell develop…	--
ENSBGRG00000012215	3104	3246	2892	27642	19900	21443	97.65	96.2	94.22	297.03	290.67	313.95	96.0233	300.55	1.64615	1.4281e-46	3.92469e-45	FBXO21	F-box protein 21 [Source:HGNC Symbol;Acc:HGNC:13592]	-	-	-	-	-	GO:0003677//DNA binding;GO:0005515//protein binding	-	--
ENSBGRG00000013878	958	820	1090	236	107	83	54.6	46.56	67.8	4.55	2.81	2.19	56.32	3.18333	-4.14504	1.71977e-46	4.71964e-45	C1GALT1C1	C1GALT1 specific chaperone 1 [Source:HGNC Symbol;Acc:HGNC:24338]	Metabolism;Metabolism;Metabolism	Global and overview maps;Glycan biosynthesis and metabolism;Glycan biosynthesis and metabolism	ko01100//Metabolic pathways;ko00514//Other types of O-glycan biosynthesis;ko00512//Mucin type O-glycan biosynthesis	K09653;K09653;K09653	-	-	GO:0006493//protein O-linked glycosylation	--
ENSBGRG00000001321	239	237	223	22	33	26	8.79	8.67	8.86	0.27	0.54	0.43	8.77333	0.413333	-4.40775	1.8812e-46	5.15544e-45	PLBD1	phospholipase B domain containing 1 [Source:HGNC Symbol;Acc:HGNC:26215]	-	-	-	-	GO:0005615//extracellular space	GO:0004620//phospholipase activity	-	--
ENSBGRG00000005089	1027	650	878	201	202	174	89.2	56.24	83.23	5.9	8.08	7	76.2233	6.99333	-3.44618	1.89929e-46	5.19776e-45	RFNG	RFNG O-fucosylpeptide 3-beta-N-acetylglucosaminyltransferase [Source:HGNC Symbol;Acc:HGNC:9974]	Human Diseases;Environmental Information Processing;Metabolism	Infectious disease: viral;Signal transduction;Glycan biosynthesis and metabolism	ko05165//Human papillomavirus infection;ko04330//Notch signaling pathway;ko00514//Other types of O-glycan biosynthesis	K05948;K05948;K05948	GO:0016020//membrane	GO:0016757//transferase activity, transferring glycosyl groups	GO:0008593//regulation of Notch signaling pathway;GO:0032092//positive regulation of protein binding;GO:0036066//protein O-linked fucosylation;GO:0045747//positive regulation of Notch signaling pathway	--
ENSBGRG00000012839	2813	2899	2036	1473	1213	1207	143.7	147.54	113.52	25.45	28.56	28.55	134.92	27.52	-2.29355	1.91018e-46	5.22028e-45	TCEA2	transcription elongation factor A2 [Source:HGNC Symbol;Acc:HGNC:11614]	-	-	-	-	GO:0005634//nucleus	GO:0003676//nucleic acid binding;GO:0008270//zinc ion binding	GO:0006351//transcription, DNA-templated;GO:0006355//regulation of transcription, DNA-templated	--
ENSBGRG00000009198	487	390	305	5	2	0	24.36	19.36	16.67	0.09	0.05	0	20.13	0.0466667	-8.75274	2.13303e-46	5.82119e-45	-	XP_027397689.1 uncharacterized protein LOC113892698 isoform X1 [Bos indicus x Bos taurus]	-	-	-	-	-	GO:0005515//protein binding	-	--
ENSBGRG00000000928	309	373	329	56	64	72	15.07	18.13	17.52	0.93	1.45	1.62	16.9067	1.33333	-3.66448	2.15899e-46	5.88386e-45	KLHDC9	kelch domain containing 9 [Source:HGNC Symbol;Acc:HGNC:28489]	-	-	-	-	-	GO:0005515//protein binding;GO:0030332//cyclin binding	-	--
ENSBGRG00000021594	143	187	142	2741	1973	1829	5.41	7.05	5.87	35.1	34.44	32.06	6.11	33.8667	2.47062	2.46923e-46	6.71999e-45	SHMT1	serine hydroxymethyltransferase 1 [Source:HGNC Symbol;Acc:HGNC:10850]	Metabolism;Metabolism;Metabolism;Metabolism;Metabolism;Human Diseases;Metabolism	Global and overview maps;Global and overview maps;Global and overview maps;Amino acid metabolism;Carbohydrate metabolism;Drug resistance: antineoplastic;Metabolism of cofactors and vitamins	ko01100//Metabolic pathways;ko01200//Carbon metabolism;ko01230//Biosynthesis of amino acids;ko00260//Glycine, serine and threonine metabolism;ko00630//Glyoxylate and dicarboxylate metabolism;ko01523//Antifolate resistance;ko00670//One carbon pool by folate	K00600;K00600;K00600;K00600;K00600;K00600;K00600	GO:0005654//nucleoplasm;GO:0005829//cytosol	GO:0000900//translation repressor activity, nucleic acid binding;GO:0003824//catalytic activity;GO:0004372//glycine hydroxymethyltransferase activity;GO:0030170//pyridoxal phosphate binding;GO:0042802//identical protein binding;GO:0042803//protein homodimerization activity;GO:0048027//mRNA 5'-UTR binding;GO:0070905//serine binding	GO:0006544//glycine metabolic process;GO:0006563//L-serine metabolic process;GO:0006565//L-serine catabolic process;GO:0009113//purine nucleobase biosynthetic process;GO:0017148//negative regulation of translation;GO:0019264//glycine biosynthetic process from serine;GO:0035999//tetrahydrofolate interconversion;GO:0046653//tetrahydrofolate metabolic process;GO:0046655//folic acid metabolic process…	--
ENSBGRG00000014187	1050	984	1150	411	236	179	24.24	20.59	27.95	2.56	2.1	1.47	24.26	2.04333	-3.56958	2.79474e-46	7.59533e-45	CCDC158	coiled-coil domain containing 158 [Source:HGNC Symbol;Acc:HGNC:26374]	-	-	-	-	-	-	-	--
ENSBGRG00000002717	261	353	213	5401	5576	4557	3.71	5.73	3.74	29.14	42.66	32.7	4.39333	34.8333	2.98708	3.10156e-46	8.41755e-45	-	XP_005903817.1 PREDICTED: versican core protein isoform X3 [Bos mutus]	Environmental Information Processing	Signaling molecules and interaction	ko04514//Cell adhesion molecules	K06793	-	GO:0005509//calcium ion binding;GO:0005540//hyaluronic acid binding	GO:0007155//cell adhesion	--
ENSBGRG00000022171	1209	1052	1330	399	165	248	65.51	56.79	78.66	7.31	4.12	6.22	66.9867	5.88333	-3.50917	3.16032e-46	8.56518e-45	-	XP_005891468.1 PREDICTED: gametogenetin-binding protein 1 [Bos mutus]	-	-	-	-	-	-	GO:0000266//mitochondrial fission;GO:0007283//spermatogenesis	--
ENSBGRG00000005499	3022	2392	2849	1176	539	614	78.85	59.44	80.35	12.25	7.76	9.02	72.88	9.67667	-2.91294	3.3572e-46	9.08619e-45	LARP1B	La ribonucleoprotein 1B [Source:HGNC Symbol;Acc:HGNC:24704]	-	-	-	-	-	-	-	--
ENSBGRG00000006678	354	447	280	2	4	1	10.37	13.04	8.95	0.02	0.05	0.01	10.7867	0.0266667	-8.66	3.47518e-46	9.39255e-45	LRRC43	leucine rich repeat containing 43 [Source:HGNC Symbol;Acc:HGNC:28562]	-	-	-	-	-	GO:0005515//protein binding	-	--
ENSBGRG00000006487	594	488	426	64	19	15	44.21	36.19	34.61	1.61	0.65	0.52	38.3367	0.926667	-5.37053	4.10366e-46	1.10759e-44	SSMEM1	serine rich single-pass membrane protein 1 [Source:HGNC Symbol;Acc:HGNC:29580]	-	-	-	-	-	-	-	--
ENSBGRG00000021978	294	188	302	21	13	7	14.5	9.24	16.26	0.35	0.3	0.16	13.3333	0.27	-5.62593	4.45033e-46	1.19951e-44	-	XP_019831843.1 PREDICTED: sodium/hydrogen exchanger 11 [Bos indicus]	-	-	-	-	GO:0016021//integral component of membrane	GO:0015299//solute:proton antiporter activity	GO:0006812//cation transport	--
ENSBGRG00000000245	1122	1056	955	11238	9419	8476	34.38	33.26	32.32	113.11	129.11	116.53	33.32	119.583	1.84356	5.20383e-46	1.40068e-44	ABCD3	ATP binding cassette subfamily D member 3 [Source:HGNC Symbol;Acc:HGNC:67]	Cellular Processes;Environmental Information Processing	Transport and catabolism;Membrane transport	ko04146//Peroxisome;ko02010//ABC transporters	K05677;K05677	GO:0005777//peroxisome;GO:0005778//peroxisomal membrane;GO:0005782//peroxisomal matrix;GO:0016021//integral component of membrane;GO:0043231//intracellular membrane-bounded organelle	GO:0005324//long-chain fatty acid transporter activity;GO:0005524//ATP binding;GO:0016887//ATPase activity;GO:0042626//ATPase activity, coupled to transmembrane movement of substances;GO:0042803//protein homodimerization activity	GO:0006633//fatty acid biosynthetic process;GO:0006635//fatty acid beta-oxidation;GO:0007031//peroxisome organization;GO:0015910//peroxisomal long-chain fatty acid import;GO:0042760//very long-chain fatty acid catabolic process;GO:0055085//transmembrane transport	--
ENSBGRG00000025834	351	199	300	5	3	11	37.86	21.38	35.32	0.18	0.15	0.55	31.52	0.293333	-6.74758	5.6859e-46	1.52834e-44	IQCF2	IQ motif containing F2 [Source:HGNC Symbol;Acc:HGNC:31815]	-	-	-	-	-	GO:0005515//protein binding	-	--
ENSBGRG00000005898	1102	919	762	295	238	147	56.6	47.03	42.72	5.12	5.63	3.5	48.7833	4.75	-3.36039	6.89343e-46	1.85038e-44	ARG2	arginase 2 [Source:HGNC Symbol;Acc:HGNC:664]	Metabolism;Human Diseases;Metabolism;Metabolism;Metabolism	Global and overview maps;Infectious disease: parasitic;Global and overview maps;Amino acid metabolism;Amino acid metabolism	ko01100//Metabolic pathways;ko05146//Amoebiasis;ko01230//Biosynthesis of amino acids;ko00330//Arginine and proline metabolism;ko00220//Arginine biosynthesis	K01476;K01476;K01476;K01476;K01476	GO:0005739//mitochondrion	GO:0004053//arginase activity;GO:0016813//hydrolase activity, acting on carbon-nitrogen (but not peptide) bonds, in linear amidines;GO:0046872//metal ion binding	GO:0001657//ureteric bud development;GO:0002829//negative regulation of type 2 immune response;GO:0006525//arginine metabolic process;GO:0006941//striated muscle contraction;GO:0032720//negative regulation of tumor necrosis factor production;GO:0050706//regulation of interleukin-1 beta secretion;GO:0071641//negative regulation of macrophage inflammatory protein 1 alpha production;GO:0071644//nega…	--
ENSBGRG00000001014	1009	747	898	400	248	252	14.24	10.5	13.86	1.92	1.66	1.65	12.8667	1.74333	-2.88372	7.41414e-46	1.98744e-44	CCDC171	coiled-coil domain containing 171 [Source:HGNC Symbol;Acc:HGNC:29828]	-	-	-	-	-	-	-	--
ENSBGRG00000019364	2784	2819	2368	39080	24115	23539	71.03	71.51	66.1	336.38	282.8	277.22	69.5467	298.8	2.10313	8.02052e-46	2.14705e-44	HTATSF1	HIV-1 Tat specific factor 1 [Source:HGNC Symbol;Acc:HGNC:5276]	-	-	-	-	GO:0005654//nucleoplasm	GO:0003676//nucleic acid binding	GO:0000398//mRNA splicing, via spliceosome	--
ENSBGRG00000019066	646	505	526	8536	7627	6433	12.86	10	11.41	58.7	70.74	60.1	11.4233	63.18	2.46748	8.249e-46	2.2052e-44	MORC4	MORC family CW-type zinc finger 4 [Source:HGNC Symbol;Acc:HGNC:23485]	-	-	-	-	GO:0005654//nucleoplasm	GO:0008270//zinc ion binding	-	--
ENSBGRG00000008299	612	483	459	9634	6312	6030	32.78	25.78	26.84	174.55	155.82	149.55	28.4667	159.973	2.49049	8.7802e-46	2.34401e-44	ANXA2	annexin A2 [Source:HGNC Symbol;Acc:HGNC:537]	Human Diseases	Infectious disease: bacterial	ko05132//Salmonella infection	K17092	GO:0005737//cytoplasm;GO:0005765//lysosomal membrane;GO:0005768//endosome;GO:0005769//early endosome;GO:0005811//lipid particle;GO:0005829//cytosol;GO:0005886//plasma membrane;GO:0009986//cell surface;GO:0016323//basolateral plasma membrane;GO:0019897//extrinsic component of plasma membrane;GO:0030496//midbody;GO:0031902//late endosome membrane;GO:0035749//myelin sheath adaxonal region;GO:0042383…	GO:0002020//protease binding;GO:0004859//phospholipase inhibitor activity;GO:0005509//calcium ion binding;GO:0005544//calcium-dependent phospholipid binding;GO:0005546//phosphatidylinositol-4,5-bisphosphate binding;GO:0008092//cytoskeletal protein binding;GO:0019834//phospholipase A2 inhibitor activity;GO:0042802//identical protein binding;GO:0044548//S100 protein binding;GO:0048306//calcium-depe…	GO:0001525//angiogenesis;GO:0001765//membrane raft assembly;GO:0001921//positive regulation of receptor recycling;GO:0006900//membrane budding;GO:0030199//collagen fibril organization;GO:0031340//positive regulation of vesicle fusion;GO:0032804//negative regulation of low-density lipoprotein particle receptor catabolic process;GO:0036035//osteoclast development;GO:0042730//fibrinolysis;GO:0044090…	--
ENSBGRG00000011087	8897	8735	9554	7492	4858	5305	33.25	32.52	38.97	9.47	8.37	9.18	34.9133	9.00667	-1.95471	1.05127e-45	2.80273e-44	KIAA1109	KIAA1109 [Source:HGNC Symbol;Acc:HGNC:26953]	-	-	-	-	-	-	-	--
ENSBGRG00000017412	613	792	693	47	84	26	19.18	24.69	23.67	0.5	1.21	0.38	22.5133	0.696667	-5.01417	1.19666e-45	3.18511e-44	-	XP_005893838.1 PREDICTED: tetratricopeptide repeat protein 39B [Bos mutus]	-	-	-	-	-	GO:0005515//protein binding	-	--
ENSBGRG00000020569	1623	1889	1413	17640	14482	13384	14.75	17.1	14.01	54.2	60.63	56.3	15.2867	57.0433	1.89978	1.19795e-45	3.18511e-44	MYO10	myosin X [Source:HGNC Symbol;Acc:HGNC:7593]	Human Diseases;Organismal Systems	Infectious disease: bacterial;Immune system	ko05130//Pathogenic Escherichia coli infection;ko04666//Fc gamma R-mediated phagocytosis	K12559;K12559	GO:0005730//nucleolus;GO:0005829//cytosol;GO:0005856//cytoskeleton;GO:0005886//plasma membrane;GO:0016459//myosin complex;GO:0030175//filopodium;GO:0043005//neuron projection;GO:0043025//neuronal cell body	GO:0003774//motor activity;GO:0005515//protein binding;GO:0005524//ATP binding;GO:0030507//spectrin binding	GO:0007165//signal transduction;GO:0008360//regulation of cell shape;GO:0022409//positive regulation of cell-cell adhesion;GO:0051489//regulation of filopodium assembly	--
ENSBGRG00000005921	615	531	682	161	72	126	22.16	19.13	26.9	1.97	1.2	2.12	22.73	1.76333	-3.68822	1.24174e-45	3.29707e-44	FOXG1	forkhead box G1 [Source:HGNC Symbol;Acc:HGNC:3811]	Environmental Information Processing	Signal transduction	ko04068//FoxO signaling pathway	K09385	-	GO:0003700//transcription factor activity, sequence-specific DNA binding;GO:0043565//sequence-specific DNA binding	GO:0006355//regulation of transcription, DNA-templated;GO:0045892//negative regulation of transcription, DNA-templated	Fork head
ENSBGRG00000016560	1333	1191	1507	610	419	540	31.98	28.47	39.47	4.95	4.63	6	33.3067	5.19333	-2.68108	1.27213e-45	3.3732e-44	TRIM2	tripartite motif containing 2 [Source:HGNC Symbol;Acc:HGNC:15974]	-	-	-	-	GO:0005737//cytoplasm	GO:0005515//protein binding;GO:0008270//zinc ion binding	-	--
ENSBGRG00000008795	26	61	41	2225	1362	1313	2.31	5.02	4.16	67.26	57.99	55.23	3.83	60.16	3.97339	2.01827e-45	5.34446e-44	TMEM114	transmembrane protein 114 [Source:HGNC Symbol;Acc:HGNC:33227]	-	-	-	-	GO:0016021//integral component of membrane;GO:0016324//apical plasma membrane;GO:0016327//apicolateral plasma membrane	-	-	--
ENSBGRG00000017165	3713	4111	4115	3348	2159	2443	63.71	70.27	77.07	21.22	23.28	25	70.35	23.1667	-1.6025	2.05708e-45	5.43991e-44	IPO4	importin 4 [Source:HGNC Symbol;Acc:HGNC:19426]	-	-	-	-	GO:0000790//nuclear chromatin;GO:0032991//macromolecular complex	GO:0005515//protein binding;GO:0008536//Ran GTPase binding	GO:0006335//DNA replication-dependent nucleosome assembly;GO:0006336//DNA replication-independent nucleosome assembly;GO:0006606//protein import into nucleus;GO:0006886//intracellular protein transport	--
ENSBGRG00000020620	376	402	338	2	3	1	9.13	9.73	8.97	0.02	0.03	0.01	9.27667	0.02	-8.85746	2.11449e-45	5.58419e-44	TMC5	transmembrane channel like 5 [Source:HGNC Symbol;Acc:HGNC:22999]	-	-	-	-	GO:0005887//integral component of plasma membrane;GO:0016021//integral component of membrane	-	-	--
ENSBGRG00000025857	1272	1099	913	18442	11874	11842	32.91	28.33	25.77	166.2	143.35	146.2	29.0033	151.917	2.38899	2.18719e-45	5.76842e-44	UBTF	upstream binding transcription factor [Source:HGNC Symbol;Acc:HGNC:12511]	-	-	-	-	GO:0001650//fibrillar center;GO:0005634//nucleus;GO:0005730//nucleolus	GO:0001164//RNA polymerase I CORE element sequence-specific DNA binding;GO:0001165//RNA polymerase I upstream control element sequence-specific DNA binding;GO:0003682//chromatin binding;GO:0097110//scaffold protein binding	GO:0006360//transcription from RNA polymerase I promoter	HMG
ENSBGRG00000008708	1429	1475	1269	1006	861	849	28.79	29.61	27.91	6.86	7.99	7.92	28.77	7.59	-1.92239	2.25554e-45	5.9407e-44	WDR24	WD repeat domain 24 [Source:HGNC Symbol;Acc:HGNC:20852]	Environmental Information Processing	Signal transduction	ko04150//mTOR signaling pathway	K20408	GO:0005765//lysosomal membrane;GO:0005829//cytosol;GO:0043231//intracellular membrane-bounded organelle;GO:0061700//GATOR2 complex	GO:0005515//protein binding	GO:0010506//regulation of autophagy;GO:0032008//positive regulation of TOR signaling;GO:0034198//cellular response to amino acid starvation	--
ENSBGRG00000021973	918	785	740	3	1	0	84.85	72.29	74.7	0.11	0.04	0	77.28	0.05	-10.594	2.32697e-45	6.12062e-44	-	XP_017894540.1 PREDICTED: uncharacterized protein LOC102175815 [Capra hircus]	-	-	-	-	-	-	-	--
ENSBGRG00000006015	7163	8538	5634	73	22	11	346.09	410.99	297.13	1.19	0.49	0.25	351.403	0.643333	-9.09335	2.73747e-45	7.19071e-44	-	XP_024847104.1 acrosin isoform X1 [Bos taurus]	-	-	-	-	GO:0001669//acrosomal vesicle	GO:0004252//serine-type endopeptidase activity	GO:0006508//proteolysis	--
ENSBGRG00000013496	1101	1029	916	229	85	68	29.73	27.68	27	2.09	1.06	0.85	28.1367	1.33333	-4.39934	3.38016e-45	8.86705e-44	TTC25	tetratricopeptide repeat domain 25 [Source:HGNC Symbol;Acc:HGNC:25280]	-	-	-	-	GO:0005737//cytoplasm	GO:0005515//protein binding	-	--
ENSBGRG00000019267	1096	1014	941	142	59	27	12.62	11.63	11.83	0.55	0.31	0.14	12.0267	0.333333	-5.17313	3.75485e-45	9.83679e-44	ADGB	androglobin [Source:HGNC Symbol;Acc:HGNC:21212]	-	-	-	-	-	GO:0004198//calcium-dependent cysteine-type endopeptidase activity;GO:0005515//protein binding;GO:0019825//oxygen binding;GO:0020037//heme binding	GO:0006508//proteolysis	--
ENSBGRG00000017551	4463	3734	4694	2608	1764	1604	171.42	142.89	196.85	34.42	31.22	28.52	170.387	31.3867	-2.44059	3.80735e-45	9.96105e-44	BTBD1	BTB domain containing 1 [Source:HGNC Symbol;Acc:HGNC:1120]	-	-	-	-	GO:0000932//cytoplasmic mRNA processing body;GO:0032991//macromolecular complex	GO:0005515//protein binding	-	--
ENSBGRG00000000229	319	309	274	113	90	81	15.41	14.87	14.45	1.85	2	1.81	14.91	1.88667	-2.98237	5.06587e-45	1.3236e-43	PAQR9	progestin and adipoQ receptor family member 9 [Source:HGNC Symbol;Acc:HGNC:30131]	-	-	-	-	GO:0016021//integral component of membrane	-	-	--
ENSBGRG00000024930	2946	2413	2703	1851	1361	1388	134.7	109.92	134.9	28.62	28.68	29.38	126.507	28.8933	-2.1304	5.28104e-45	1.37799e-43	ISG20L2	interferon stimulated exonuclease gene 20 like 2 [Source:HGNC Symbol;Acc:HGNC:25745]	-	-	-	-	-	GO:0000175//3'-5'-exoribonuclease activity;GO:0003676//nucleic acid binding	-	--
ENSBGRG00000025294	6850	6506	5998	6197	4452	4668	157.49	149.03	150.53	48.19	47.17	49.69	152.35	48.35	-1.6558	5.41708e-45	1.4116e-43	SUN1	Sad1 and UNC84 domain containing 1 [Source:HGNC Symbol;Acc:HGNC:18587]	-	-	-	-	GO:0005634//nucleus;GO:0005635//nuclear envelope;GO:0005639//integral component of nuclear inner membrane;GO:0005737//cytoplasm;GO:0016021//integral component of membrane;GO:0031965//nuclear membrane;GO:0034993//LINC complex;GO:0043231//intracellular membrane-bounded organelle	GO:0005521//lamin binding	GO:0006998//nuclear envelope organization;GO:0007129//synapsis;GO:0021817//nucleokinesis involved in cell motility in cerebral cortex radial glia guided migration;GO:0051642//centrosome localization;GO:0070197//meiotic attachment of telomere to nuclear envelope;GO:0090286//cytoskeletal anchoring at nuclear membrane;GO:0090292//nuclear matrix anchoring at nuclear membrane	--
ENSBGRG00000004694	244	321	257	26	26	7	13.99	18.34	16.08	0.5	0.69	0.19	16.1367	0.46	-5.13256	5.83715e-45	1.51905e-43	DNAJB13	DnaJ heat shock protein family (Hsp40) member B13 [Source:HGNC Symbol;Acc:HGNC:30718]	-	-	-	-	GO:0005737//cytoplasm;GO:0005930//axoneme;GO:0031514//motile cilium;GO:0036126//sperm flagellum;GO:0097224//sperm connecting piece	GO:0051082//unfolded protein binding	GO:0006457//protein folding;GO:1904158//axonemal central apparatus assembly	--
ENSBGRG00000001004	3797	3643	3112	39429	29446	26634	259.92	252.24	234.25	915.54	924.99	846.3	248.803	895.61	1.84786	6.108e-45	1.58743e-43	VDAC1	voltage dependent anion channel 1 [Source:HGNC Symbol;Acc:HGNC:12669]	Human Diseases;Human Diseases;Human Diseases;Environmental Information Processing;Human Diseases;Human Diseases;Human Diseases;Organismal Systems;Environmental Information Processing;Cellular Processes;Cellular Processes;Organismal Systems	Neurodegenerative disease;Neurodegenerative disease;Infectious disease: viral;Signal transduction;Infectious disease: bacterial;Neurodegenerative disease;Infectious disease: viral;Immune system;Signal transduction;Cell growth and death;Cell growth and death;Digestive system	ko05010//Alzheimer disease;ko05016//Huntington disease;ko05166//Human T-cell leukemia virus 1 infection;ko04020//Calcium signaling pathway;ko05131//Shigellosis;ko05012//Parkinson disease;ko05164//Influenza A;ko04621//NOD-like receptor signaling pathway;ko04022//cGMP-PKG signaling pathway;ko04217//Necroptosis;ko04218//Cellular senescence;ko04979//Cholesterol metabolism	K05862;K05862;K05862;K05862;K05862;K05862;K05862;K05862;K05862;K05862;K05862;K05862	GO:0005739//mitochondrion;GO:0005741//mitochondrial outer membrane;GO:0005757//mitochondrial permeability transition pore complex;GO:0005886//plasma membrane;GO:0016020//membrane;GO:0016021//integral component of membrane;GO:0042645//mitochondrial nucleoid	GO:0008308//voltage-gated anion channel activity;GO:0019901//protein kinase binding;GO:0042802//identical protein binding;GO:0044325//ion channel binding	GO:0001662//behavioral fear response;GO:0006820//anion transport;GO:0006915//apoptotic process;GO:0007268//synaptic transmission;GO:0007270//neuron-neuron synaptic transmission;GO:0007612//learning;GO:0030855//epithelial cell differentiation;GO:0055085//transmembrane transport;GO:0098656//anion transmembrane transport;GO:1903146//regulation of mitophagy;GO:2000378//negative regulation of reactive…	--
ENSBGRG00000020410	261	257	169	4643	3731	4827	23.69	23.21	16.72	142.32	155.82	202.53	21.2067	166.89	2.97631	6.17113e-45	1.60172e-43	-	NP_001071390.1 rho-related GTP-binding protein RhoB precursor [Bos taurus]	Human Diseases	Infectious disease: bacterial	ko05132//Salmonella infection	K07856	-	GO:0003924//GTPase activity;GO:0005525//GTP binding	GO:0007264//small GTPase mediated signal transduction	--
ENSBGRG00000001090	2177	2054	2183	906	416	387	40.1	37.11	43.47	6.24	3.66	3.66	40.2267	4.52	-3.15376	6.19733e-45	1.60639e-43	CCDC150	coiled-coil domain containing 150 [Source:HGNC Symbol;Acc:HGNC:26834]	-	-	-	-	-	-	-	--
ENSBGRG00000005436	579	492	493	5	0	0	39.77	33.67	36.97	0.12	0	0	36.8033	0.04	-9.84562	6.31509e-45	1.63476e-43	-	XP_014335221.1 PREDICTED: uncharacterized protein C9orf153 homolog [Bos mutus]	-	-	-	-	-	-	-	--
ENSBGRG00000011442	204	345	284	6	0	4	6.14	10.34	9.32	0.06	0	0.06	8.6	0.04	-7.74819	6.52395e-45	1.6866e-43	-	XP_005901207.1 PREDICTED: solute carrier family 22 member 14 [Bos mutus]	-	-	-	-	-	-	-	--
ENSBGRG00000023856	644	732	510	246	195	237	19.95	22.59	17.24	2.58	2.79	3.39	19.9267	2.92	-2.77066	7.06912e-45	1.82514e-43	PRKCZ	protein kinase C zeta [Source:HGNC Symbol;Acc:HGNC:9412]	Human Diseases;Environmental Information Processing;Cellular Processes;Environmental Information Processing;Organismal Systems;Organismal Systems;Cellular Processes;Organismal Systems;Human Diseases;Organismal Systems;Environmental Information Processing;Organismal Systems;Human Diseases;Human Diseases;Human Diseases	Infectious disease: viral;Signal transduction;Transport and catabolism;Signal transduction;Immune system;Development and regeneration;Cellular community - eukaryotes;Endocrine system;Cardiovascular disease;Endocrine system;Signal transduction;Immune system;Endocrine and metabolic disease;Endocrine and metabolic disease;Endocrine and metabolic disease	ko05165//Human papillomavirus infection;ko04015//Rap1 signaling pathway;ko04144//Endocytosis;ko04390//Hippo signaling pathway;ko04062//Chemokine signaling pathway;ko04360//Axon guidance;ko04530//Tight junction;ko04910//Insulin signaling pathway;ko05418//Fluid shear stress and atherosclerosis;ko04926//Relaxin signaling pathway;ko04071//Sphingolipid signaling pathway;ko04611//Platelet activation;ko…	K18952;K18952;K18952;K18952;K18952;K18952;K18952;K18952;K18952;K18952;K18952;K18952;K18952;K18952;K18952	GO:0005634//nucleus;GO:0005635//nuclear envelope;GO:0005737//cytoplasm;GO:0005815//microtubule organizing center;GO:0005829//cytosol;GO:0005886//plasma membrane;GO:0005911//cell-cell junction;GO:0005923//bicellular tight junction;GO:0005938//cell cortex;GO:0016324//apical plasma membrane;GO:0016363//nuclear matrix;GO:0031982//vesicle;GO:0035748//myelin sheath abaxonal region;GO:0043203//axon hill…	GO:0004672//protein kinase activity;GO:0004674//protein serine/threonine kinase activity;GO:0005515//protein binding;GO:0005524//ATP binding	GO:0000226//microtubule cytoskeleton organization;GO:0006468//protein phosphorylation;GO:0018105//peptidyl-serine phosphorylation;GO:0031333//negative regulation of protein complex assembly;GO:0032753//positive regulation of interleukin-4 production;GO:0035556//intracellular signal transduction;GO:0045630//positive regulation of T-helper 2 cell differentiation;GO:0046627//negative regulation of i…	--
ENSBGRG00000013383	338	452	351	6094	5042	3941	7.31	9.74	8.29	44.6	50.28	39.48	8.44667	44.7867	2.40662	8.30583e-45	2.14162e-43	ELN	elastin [Source:HGNC Symbol;Acc:HGNC:3327]	Organismal Systems	Digestive system	ko04974//Protein digestion and absorption	K14211	GO:0071953//elastic fiber	GO:0005201//extracellular matrix structural constituent;GO:0050840//extracellular matrix binding	GO:0003151//outflow tract morphogenesis;GO:0007519//skeletal muscle tissue development;GO:0030198//extracellular matrix organization;GO:0030833//regulation of actin filament polymerization;GO:0043149//stress fiber assembly	--
ENSBGRG00000025793	209	259	254	4445	2697	2881	12.06	14.89	15.99	86.73	71.7	76.95	14.3133	78.46	2.4546	1.04058e-44	2.67955e-43	CRYM	crystallin mu [Source:HGNC Symbol;Acc:HGNC:2418]	-	-	-	-	GO:0005634//nucleus;GO:0005737//cytoplasm;GO:0005739//mitochondrion;GO:0005829//cytosol	GO:0003714//transcription corepressor activity;GO:0042562//hormone binding;GO:0042803//protein homodimerization activity;GO:0050661//NADP binding;GO:0070324//thyroid hormone binding	GO:0000122//negative regulation of transcription from RNA polymerase II promoter;GO:0007605//sensory perception of sound;GO:0042403//thyroid hormone metabolic process;GO:0070327//thyroid hormone transport	--
ENSBGRG00000012379	1480	1306	1558	19163	14465	13544	33.86	29.78	38.91	148.29	152.51	143.47	34.1833	148.09	2.11511	1.11164e-44	2.85878e-43	OSBP	oxysterol binding protein [Source:HGNC Symbol;Acc:HGNC:8503]	-	-	-	-	GO:0000139//Golgi membrane;GO:0005654//nucleoplasm;GO:0005730//nucleolus;GO:0005737//cytoplasm;GO:0005794//Golgi apparatus;GO:0005802//trans-Golgi network;GO:0005829//cytosol;GO:0016020//membrane;GO:0030054//cell junction;GO:0048471//perinuclear region of cytoplasm	GO:0019904//protein domain specific binding;GO:0070273//phosphatidylinositol-4-phosphate binding	GO:0015918//sterol transport;GO:0032367//intracellular cholesterol transport	--
ENSBGRG00000001172	2142	1697	1618	27515	18779	22843	275.43	217.4	227.09	1196.66	1112.79	1359.92	239.973	1223.12	2.34962	1.17033e-44	3.00578e-43	LGALS1	galectin 1 [Source:HGNC Symbol;Acc:HGNC:6561]	-	-	-	-	GO:0005615//extracellular space	GO:0030246//carbohydrate binding	GO:0002317//plasma cell differentiation;GO:0031295//T cell costimulation;GO:0045445//myoblast differentiation;GO:0046598//positive regulation of viral entry into host cell	--
ENSBGRG00000002097	576	554	418	4	1	0	23.89	22.89	18.92	0.06	0.02	0	21.9	0.0266667	-9.68168	1.22257e-44	3.13585e-43	-	XP_024850345.1 uncharacterized protein C3orf30 homolog isoform X2 [Bos taurus]	-	-	-	-	-	-	-	--
ENSBGRG00000003708	343	210	244	21	17	6	29.62	16.08	26.21	0.55	0.81	0.37	23.97	0.576667	-5.37735	1.25643e-44	3.21848e-43	LIN7A	lin-7 homolog A, crumbs cell polarity complex component [Source:HGNC Symbol;Acc:HGNC:17787]	-	-	-	-	GO:0016020//membrane;GO:0016323//basolateral plasma membrane	GO:0005515//protein binding;GO:0097016//L27 domain binding	GO:0007269//neurotransmitter secretion;GO:0048489//synaptic vesicle transport;GO:0048839//inner ear development	--
ENSBGRG00000010799	1801	1654	2008	1077	778	655	148.92	137.78	187.06	31.4	30.56	25.77	157.92	29.2433	-2.43301	1.64138e-44	4.19911e-43	-	-	-	-	-	-	-	-	-	--
ENSBGRG00000014981	1093	1043	1084	12370	8738	10494	43.87	41.71	47.49	167.93	161.62	195.01	44.3567	174.853	1.97892	2.01261e-44	5.14212e-43	FKBP5	FKBP prolyl isomerase 5 [Source:HGNC Symbol;Acc:HGNC:3721]	Organismal Systems	Endocrine system	ko04915//Estrogen signaling pathway	K09571	GO:0005654//nucleoplasm	GO:0003755//peptidyl-prolyl cis-trans isomerase activity;GO:0005515//protein binding;GO:0005528//FK506 binding;GO:0031072//heat shock protein binding	GO:0000413//protein peptidyl-prolyl isomerization;GO:0009617//response to bacterium;GO:0061077//chaperone-mediated protein folding	--
ENSBGRG00000002574	436	503	327	135	113	85	79.54	91.42	65.11	8.33	9.5	7.18	78.69	8.33667	-3.23864	2.92096e-44	7.45319e-43	RIIAD1	regulatory subunit of type II PKA R-subunit domain containing 1 [Source:HGNC Symbol;Acc:HGNC:26686]	-	-	-	-	-	-	-	--
ENSBGRG00000011226	264	229	249	51	25	42	5.77	4.98	5.94	0.38	0.25	0.42	5.56333	0.35	-3.99052	2.95612e-44	7.53311e-43	SLC4A11	solute carrier family 4 member 11 [Source:HGNC Symbol;Acc:HGNC:16438]	-	-	-	-	GO:0016020//membrane;GO:0016021//integral component of membrane	GO:0005272//sodium channel activity;GO:0005452//inorganic anion exchanger activity;GO:0015106//bicarbonate transmembrane transporter activity;GO:0015252//hydrogen ion channel activity;GO:0046715//borate transmembrane transporter activity;GO:0046983//protein dimerization activity	GO:0006814//sodium ion transport;GO:0006820//anion transport;GO:0015701//bicarbonate transport;GO:0030003//cellular cation homeostasis;GO:0042044//fluid transport;GO:0046713//borate transport;GO:0050801//ion homeostasis;GO:1902600//hydrogen ion transmembrane transport	--
ENSBGRG00000023098	234	205	156	3450	2480	2619	8.86	7.49	6.52	46.29	44.72	47.33	7.62333	46.1133	2.59669	3.1009e-44	7.8918e-43	LIPG	lipase G, endothelial type [Source:HGNC Symbol;Acc:HGNC:6623]	Metabolism;Metabolism;Organismal Systems	Global and overview maps;Lipid metabolism;Digestive system	ko01100//Metabolic pathways;ko00561//Glycerolipid metabolism;ko04979//Cholesterol metabolism	K22284;K22284;K22284	GO:0005615//extracellular space;GO:0005769//early endosome;GO:0005794//Golgi apparatus;GO:0009986//cell surface	GO:0004465//lipoprotein lipase activity;GO:0004620//phospholipase activity;GO:0005515//protein binding;GO:0008970//phosphatidylcholine 1-acylhydrolase activity;GO:0052689//carboxylic ester hydrolase activity	GO:0006629//lipid metabolic process;GO:0010983//positive regulation of high-density lipoprotein particle clearance;GO:0032376//positive regulation of cholesterol transport;GO:0034375//high-density lipoprotein particle remodeling;GO:0042632//cholesterol homeostasis;GO:0043691//reverse cholesterol transport;GO:0050746//regulation of lipoprotein metabolic process;GO:0055091//phospholipid homeostasis	--
ENSBGRG00000003059	5776	5180	5496	4528	3606	3363	111.34	99.48	115.64	29.52	32.03	30.01	108.82	30.52	-1.83412	3.46633e-44	8.8104e-43	TRIM24	tripartite motif containing 24 [Source:HGNC Symbol;Acc:HGNC:11812]	-	-	-	-	GO:0005634//nucleus;GO:0005654//nucleoplasm;GO:0005719//nuclear euchromatin;GO:0005726//perichromatin fibrils;GO:0005737//cytoplasm	GO:0002039//p53 binding;GO:0003682//chromatin binding;GO:0003713//transcription coactivator activity;GO:0004672//protein kinase activity;GO:0004842//ubiquitin-protein transferase activity;GO:0005515//protein binding;GO:0008270//zinc ion binding;GO:0016922//ligand-dependent nuclear receptor binding;GO:0034056//estrogen response element binding;GO:0043565//sequence-specific DNA binding;GO:0061630//…	GO:0006468//protein phosphorylation;GO:0008285//negative regulation of cell proliferation;GO:0010628//positive regulation of gene expression;GO:0016567//protein ubiquitination;GO:0030163//protein catabolic process;GO:0031647//regulation of protein stability;GO:0042981//regulation of apoptotic process;GO:0045892//negative regulation of transcription, DNA-templated;GO:0045893//positive regulation o…	--
ENSBGRG00000024134	376	356	251	4	3	0	17.19	16.22	12.53	0.06	0.06	0	15.3133	0.04	-8.58057	3.85295e-44	9.78041e-43	IL13RA2	interleukin 13 receptor subunit alpha 2 [Source:HGNC Symbol;Acc:HGNC:5975]	Environmental Information Processing;Environmental Information Processing	Signaling molecules and interaction;Signal transduction	ko04060//Cytokine-cytokine receptor interaction;ko04630//JAK-STAT signaling pathway	K05077;K05077	GO:0016020//membrane	GO:0004896//cytokine receptor activity;GO:0005515//protein binding	GO:0002638//negative regulation of immunoglobulin production;GO:0016064//immunoglobulin mediated immune response;GO:0043305//negative regulation of mast cell degranulation	--
ENSBGRG00000019747	513	431	417	6782	4626	4453	21.45	17.95	19.06	95.97	89.19	86.27	19.4867	90.4767	2.21506	4.4454e-44	1.12697e-42	HNRNPH2	heterogeneous nuclear ribonucleoprotein H2 [Source:HGNC Symbol;Acc:HGNC:5042]	-	-	-	-	GO:0005654//nucleoplasm;GO:0005829//cytosol;GO:1990904//ribonucleoprotein complex	GO:0003676//nucleic acid binding	-	--
ENSBGRG00000013724	692	649	1050	200	94	120	23.15	21.42	38.14	2.22	1.43	1.79	27.57	1.81333	-3.92638	5.24861e-44	1.32888e-42	GRK4	G protein-coupled receptor kinase 4 [Source:HGNC Symbol;Acc:HGNC:4543]	Cellular Processes;Organismal Systems;Human Diseases;Environmental Information Processing	Transport and catabolism;Immune system;Substance dependence;Signal transduction	ko04144//Endocytosis;ko04062//Chemokine signaling pathway;ko05032//Morphine addiction;ko04341//Hedgehog signaling pathway - fly	K08291;K08291;K08291;K08291	-	GO:0004672//protein kinase activity;GO:0004674//protein serine/threonine kinase activity;GO:0004703//G-protein coupled receptor kinase activity;GO:0005524//ATP binding	GO:0006468//protein phosphorylation;GO:0007165//signal transduction;GO:0031623//receptor internalization	--
ENSBGRG00000019866	1746	1326	1502	539	531	344	95.64	72.91	89.35	9.33	12.7	8.03	85.9667	10.02	-3.10089	5.28483e-44	1.33633e-42	RABEPK	Rab9 effector protein with kelch motifs [Source:HGNC Symbol;Acc:HGNC:16896]	-	-	-	-	-	GO:0005515//protein binding	-	--
ENSBGRG00000023213	1991	2162	2138	1580	1274	1392	56.46	60.78	66	15.17	16.57	18.15	61.08	16.63	-1.87691	5.96844e-44	1.50724e-42	IQCE	IQ motif containing E [Source:HGNC Symbol;Acc:HGNC:29171]	-	-	-	-	-	GO:0005515//protein binding	-	--
ENSBGRG00000015306	418	492	404	196	151	113	25.87	30.33	27.29	4.1	4.31	3.24	27.83	3.88333	-2.84127	8.52914e-44	2.15114e-42	RWDD2A	RWD domain containing 2A [Source:HGNC Symbol;Acc:HGNC:21385]	-	-	-	-	-	GO:0005515//protein binding	-	--
ENSBGRG00000011322	1297	1236	1648	585	365	495	128.09	121.61	177.64	19.54	16.61	22.63	142.447	19.5933	-2.86199	1.19609e-43	3.01279e-42	-	KAB0346769.1 hypothetical protein FD754_011626 [Muntiacus muntjak]	-	-	-	-	-	GO:0003676//nucleic acid binding	-	zf-C2H2
ENSBGRG00000024965	2379	1995	2100	859	340	424	115.24	96.63	113.16	14.07	7.59	9.51	108.343	10.39	-3.38234	1.30392e-43	3.2802e-42	PHYHIPL	phytanoyl-CoA 2-hydroxylase interacting protein like [Source:HGNC Symbol;Acc:HGNC:29378]	-	-	-	-	GO:0005737//cytoplasm	GO:0005515//protein binding	-	--
ENSBGRG00000025916	189	291	195	2	4	5	9.65	14.81	10.87	0.03	0.09	0.12	11.7767	0.08	-7.20172	1.41994e-43	3.56749e-42	NOXO1	NADPH oxidase organizer 1 [Source:HGNC Symbol;Acc:HGNC:19404]	-	-	-	-	GO:0043020//NADPH oxidase complex	GO:0005515//protein binding;GO:0016176//superoxide-generating NADPH oxidase activator activity;GO:0019899//enzyme binding;GO:0035091//phosphatidylinositol binding	GO:0006801//superoxide metabolic process;GO:0022617//extracellular matrix disassembly	--
ENSBGRG00000020445	272	256	220	3555	2819	2423	9.09	8.52	8.02	40.17	43.4	37.48	8.54333	40.35	2.2397	1.4601e-43	3.66368e-42	CBX4	chromobox 4 [Source:HGNC Symbol;Acc:HGNC:1554]	-	-	-	-	GO:0005634//nucleus;GO:0005654//nucleoplasm;GO:0016604//nuclear body;GO:0031519//PcG protein complex;GO:0035102//PRC1 complex	GO:0003682//chromatin binding;GO:0003727//single-stranded RNA binding;GO:0019899//enzyme binding;GO:0032183//SUMO binding;GO:0035064//methylated histone binding;GO:0044212//transcription regulatory region DNA binding;GO:0051219//phosphoprotein binding	GO:0000122//negative regulation of transcription from RNA polymerase II promoter;GO:0016925//protein sumoylation;GO:0045892//negative regulation of transcription, DNA-templated	--
ENSBGRG00000016701	1477	1390	1221	173	299	154	55.93	52.44	50.46	2.22	5.22	2.7	52.9433	3.38	-3.96935	1.74692e-43	4.37779e-42	AZIN2	antizyme inhibitor 2 [Source:HGNC Symbol;Acc:HGNC:29957]	Metabolism;Metabolism	Global and overview maps;Amino acid metabolism	ko01100//Metabolic pathways;ko00330//Arginine and proline metabolism	K01583;K01583	GO:0005634//nucleus;GO:0005739//mitochondrion;GO:0005801//cis-Golgi network;GO:0005802//trans-Golgi network;GO:0005829//cytosol;GO:0030133//transport vesicle;GO:0030424//axon;GO:0030425//dendrite;GO:0031410//cytoplasmic vesicle;GO:0033116//endoplasmic reticulum-Golgi intermediate compartment membrane;GO:0043204//perikaryon;GO:0048471//perinuclear region of cytoplasm;GO:1990005//granular vesicle	GO:0003824//catalytic activity;GO:0042978//ornithine decarboxylase activator activity	GO:0006591//ornithine metabolic process;GO:0006596//polyamine biosynthetic process;GO:0042177//negative regulation of protein catabolic process;GO:0043085//positive regulation of catalytic activity;GO:0098629//trans-Golgi network membrane organization;GO:1902269//positive regulation of polyamine transmembrane transport	--
ENSBGRG00000010804	1377	1423	1311	441	259	150	20.5	21.11	21.31	2.22	1.78	1.04	20.9733	1.68	-3.64202	1.75907e-43	4.40262e-42	CFAP57	cilia and flagella associated protein 57 [Source:HGNC Symbol;Acc:HGNC:26485]	-	-	-	-	-	GO:0005515//protein binding	-	--
ENSBGRG00000000272	401	416	479	196	141	138	53.78	55.58	70.12	8.89	8.71	8.57	59.8267	8.72333	-2.77784	1.77339e-43	4.43281e-42	C1orf54	chromosome 1 open reading frame 54 [Source:HGNC Symbol;Acc:HGNC:26258]	-	-	-	-	-	-	-	--
ENSBGRG00000026353	171	164	202	7	7	3	11.21	10.71	14.46	0.16	0.21	0.09	12.1267	0.153333	-6.30537	1.87903e-43	4.69088e-42	TLCD3B	TLC domain containing 3B [Source:HGNC Symbol;Acc:HGNC:25295]	-	-	-	-	GO:0005783//endoplasmic reticulum;GO:0016021//integral component of membrane	GO:0050291//sphingosine N-acyltransferase activity	GO:0045599//negative regulation of fat cell differentiation;GO:0046513//ceramide biosynthetic process	--
ENSBGRG00000024817	298	347	277	66	69	77	35.18	40.81	35.69	2.64	3.76	4.21	37.2267	3.53667	-3.39587	1.95675e-43	4.87871e-42	YPEL1	yippee like 1 [Source:HGNC Symbol;Acc:HGNC:12845]	-	-	-	-	-	-	-	--
ENSBGRG00000010810	450	241	258	10	0	4	39.81	21.27	24.91	0.29	0	0.18	28.6633	0.156667	-7.51536	2.54752e-43	6.34358e-42	-	XP_010841996.1 PREDICTED: uncharacterized protein LOC104991277 [Bison bison bison]	-	-	-	-	-	-	-	--
ENSBGRG00000013423	10609	10440	10261	9745	6865	7909	198.98	196.64	215.19	67.86	64.83	75.58	203.603	69.4233	-1.55227	2.641e-43	6.56802e-42	MARCHF6	membrane associated ring-CH-type finger 6 [Source:HGNC Symbol;Acc:HGNC:30550]	Genetic Information Processing	Folding, sorting and degradation	ko04141//Protein processing in endoplasmic reticulum	K10661	GO:0005783//endoplasmic reticulum;GO:0016021//integral component of membrane;GO:0030176//integral component of endoplasmic reticulum membrane	GO:0004842//ubiquitin-protein transferase activity;GO:0008270//zinc ion binding;GO:0019899//enzyme binding;GO:0031624//ubiquitin conjugating enzyme binding;GO:0061630//ubiquitin protein ligase activity;GO:1990381//ubiquitin-specific protease binding	GO:0010498//proteasomal protein catabolic process;GO:0016567//protein ubiquitination;GO:0043161//proteasome-mediated ubiquitin-dependent protein catabolic process;GO:0070936//protein K48-linked ubiquitination	--
ENSBGRG00000023768	1020	1175	993	9687	7305	7569	37.8	43.36	40.13	121.36	124.69	129.81	40.43	125.287	1.63173	2.76569e-43	6.86941e-42	MAF	MAF bZIP transcription factor [Source:HGNC Symbol;Acc:HGNC:6776]	Human Diseases;Organismal Systems;Human Diseases	Cancer: overview;Immune system;Immune disease	ko05202//Transcriptional misregulation in cancer;ko04658//Th1 and Th2 cell differentiation;ko05321//Inflammatory bowel disease	K09035;K09035;K09035	GO:0005634//nucleus;GO:0005737//cytoplasm	GO:0001228//transcriptional activator activity, RNA polymerase II transcription regulatory region sequence-specific binding;GO:0003677//DNA binding;GO:0003700//transcription factor activity, sequence-specific DNA binding;GO:0043565//sequence-specific DNA binding	GO:0000122//negative regulation of transcription from RNA polymerase II promoter;GO:0001816//cytokine production;GO:0002088//lens development in camera-type eye;GO:0006355//regulation of transcription, DNA-templated;GO:0010628//positive regulation of gene expression;GO:0032330//regulation of chondrocyte differentiation;GO:0045944//positive regulation of transcription from RNA polymerase II promot…	--
ENSBGRG00000010659	286	253	369	68	48	44	8.12	7.16	11.44	0.65	0.63	0.58	8.90667	0.62	-3.84455	2.87596e-43	7.13428e-42	UBASH3B	ubiquitin associated and SH3 domain containing B [Source:HGNC Symbol;Acc:HGNC:29884]	-	-	-	-	-	GO:0004725//protein tyrosine phosphatase activity;GO:0005515//protein binding;GO:0042802//identical protein binding;GO:0051219//phosphoprotein binding	GO:0006469//negative regulation of protein kinase activity;GO:0009968//negative regulation of signal transduction;GO:0030168//platelet activation;GO:0035335//peptidyl-tyrosine dephosphorylation;GO:0038063//collagen-activated tyrosine kinase receptor signaling pathway;GO:0038065//collagen-activated signaling pathway;GO:0043393//regulation of protein binding;GO:0045670//regulation of osteoclast dif…	--
ENSBGRG00000026835	850	750	619	178	60	122	23.47	20.24	18.47	1.51	0.68	1.53	20.7267	1.24	-4.06308	3.09488e-43	7.66764e-42	LRRC36	leucine rich repeat containing 36 [Source:HGNC Symbol;Acc:HGNC:25615]	-	-	-	-	-	GO:0005515//protein binding	-	--
ENSBGRG00000000177	3569	3533	3932	2690	2113	2311	121.18	119.51	145.72	30.89	33.06	36.33	128.803	33.4267	-1.9461	4.65542e-43	1.15194e-41	RETREG2	reticulophagy regulator family member 2 [Source:HGNC Symbol;Acc:HGNC:28450]	-	-	-	-	-	-	-	--
ENSBGRG00000023159	2034	2429	1627	1360	963	974	38.74	46.08	33.81	8.76	8.45	8.58	39.5433	8.59667	-2.20159	4.66622e-43	1.15316e-41	RFX1	regulatory factor X1 [Source:HGNC Symbol;Acc:HGNC:9982]	-	-	-	-	GO:0005634//nucleus;GO:0005654//nucleoplasm;GO:0043231//intracellular membrane-bounded organelle	GO:0003677//DNA binding;GO:0003700//transcription factor activity, sequence-specific DNA binding	GO:0006355//regulation of transcription, DNA-templated	RFX
ENSBGRG00000024984	6795	6183	5411	1135	299	302	324.13	293.84	281.73	18.31	6.57	6.67	299.9	10.5167	-4.83373	5.98713e-43	1.47773e-41	-	XP_005898933.1 PREDICTED: calcium-binding tyrosine phosphorylation-regulated protein isoform X2 [Bos mutus]	-	-	-	-	-	GO:0005509//calcium ion binding	GO:0048240//sperm capacitation	--
ENSBGRG00000023782	3572	3343	4537	1505	637	794	245.33	230.91	352.74	35.16	21.15	26.68	276.327	27.6633	-3.32033	8.07873e-43	1.99147e-41	KHDRBS3	KH RNA binding domain containing, signal transduction associated 3 [Source:HGNC Symbol;Acc:HGNC:18117]	-	-	-	-	GO:0005634//nucleus;GO:0005654//nucleoplasm	GO:0003676//nucleic acid binding;GO:0003723//RNA binding;GO:0019904//protein domain specific binding;GO:0042802//identical protein binding	GO:0048024//regulation of mRNA splicing, via spliceosome;GO:0051259//protein oligomerization	--
ENSBGRG00000018030	198	156	178	7	5	3	3.6	2.83	3.53	0.04	0.04	0.03	3.32	0.0366667	-6.50057	9.63829e-43	2.37293e-41	POM121L2	POM121 transmembrane nucleoporin like 2 [Source:HGNC Symbol;Acc:HGNC:13973]	Genetic Information Processing	Translation	ko03013//Nucleocytoplasmic transport	K14316	-	-	-	--
ENSBGRG00000014094	2359	2970	2843	2167	1540	1604	61.65	77.33	81.1	19.16	18.55	19.41	73.36	19.04	-1.94596	1.06644e-42	2.62227e-41	KLHL11	kelch like family member 11 [Source:HGNC Symbol;Acc:HGNC:19008]	-	-	-	-	-	GO:0005515//protein binding	-	--
ENSBGRG00000018767	4150	3886	4429	2716	1448	1718	25.16	23.48	29.14	5.53	4	4.8	25.9267	4.77667	-2.44036	1.30124e-42	3.1956e-41	VPS13A	vacuolar protein sorting 13 homolog A [Source:HGNC Symbol;Acc:HGNC:1908]	-	-	-	-	GO:0031045//dense core granule;GO:0097225//sperm midpiece	-	GO:0006914//autophagy;GO:0007399//nervous system development;GO:0007626//locomotory behavior;GO:0030317//sperm motility;GO:0030382//sperm mitochondrion organization;GO:0035176//social behavior	--
ENSBGRG00000002655	2125	2154	2513	1557	977	979	33.85	34.91	44.68	8.63	7.08	7.05	37.8133	7.58667	-2.31736	1.41053e-42	3.45968e-41	-	XP_005904838.1 PREDICTED: ankyrin-2 isoform X2 [Bos mutus]	Human Diseases;Organismal Systems	Cancer: overview;Immune system	ko05205//Proteoglycans in cancer;ko04624//Toll and Imd signaling pathway	K10380;K10380	-	GO:0005515//protein binding	GO:0007165//signal transduction	--
ENSBGRG00000001357	624	704	923	4	0	0	15.89	17.86	25.65	0.03	0	0	19.8	0.01	-10.9513	1.41805e-42	3.47379e-41	TRIM42	tripartite motif containing 42 [Source:HGNC Symbol;Acc:HGNC:19014]	-	-	-	-	-	GO:0005515//protein binding;GO:0008270//zinc ion binding	-	--
ENSBGRG00000013377	240	222	189	2842	2309	2212	11.78	10.85	10.12	47.17	52.22	50.26	10.9167	49.8833	2.19203	1.7723e-42	4.33617e-41	RMDN1	regulator of microtubule dynamics 1 [Source:HGNC Symbol;Acc:HGNC:24285]	-	-	-	-	-	GO:0005515//protein binding	-	--
ENSBGRG00000018061	1566	1176	1765	650	444	449	52.32	39.14	64.36	7.34	6.83	6.94	51.94	7.03667	-2.88388	1.86136e-42	4.5484e-41	ZNF18	zinc finger protein 18 [Source:HGNC Symbol;Acc:HGNC:12969]	-	-	-	-	-	GO:0003676//nucleic acid binding;GO:0003700//transcription factor activity, sequence-specific DNA binding	GO:0006355//regulation of transcription, DNA-templated	zf-C2H2
ENSBGRG00000005547	367	396	373	161	115	148	25.67	28.12	28.16	4.14	4.02	5.18	27.3167	4.44667	-2.61899	1.89784e-42	4.63177e-41	TMEM182	transmembrane protein 182 [Source:HGNC Symbol;Acc:HGNC:26391]	-	-	-	-	GO:0016021//integral component of membrane	-	-	--
ENSBGRG00000005759	688	671	693	371	197	206	18.29	17.76	20.1	3.33	2.41	2.53	18.7167	2.75667	-2.76333	1.90283e-42	4.63819e-41	WDR93	WD repeat domain 93 [Source:HGNC Symbol;Acc:HGNC:26924]	-	-	-	-	-	GO:0005515//protein binding;GO:0016651//oxidoreductase activity, acting on NAD(P)H	GO:0022900//electron transport chain	--
ENSBGRG00000015472	493	433	198	3	2	3	10.22	8.83	4.56	0.02	0.01	0.03	7.87	0.02	-8.62022	1.92688e-42	4.69096e-41	CNGB1	cyclic nucleotide gated channel subunit beta 1 [Source:HGNC Symbol;Acc:HGNC:2151]	Organismal Systems;Environmental Information Processing;Environmental Information Processing;Organismal Systems	Sensory system;Signal transduction;Signal transduction;Sensory system	ko04740//Olfactory transduction;ko04024//cAMP signaling pathway;ko04022//cGMP-PKG signaling pathway;ko04744//Phototransduction	K04952;K04952;K04952;K04952	GO:0001750//photoreceptor outer segment;GO:0016020//membrane;GO:1902495//transmembrane transporter complex	GO:0005216//ion channel activity;GO:0005221//intracellular cyclic nucleotide activated cation channel activity;GO:0005223//intracellular cGMP activated cation channel activity;GO:0030553//cGMP binding;GO:0043855//cyclic nucleotide-gated ion channel activity	GO:0001895//retina homeostasis;GO:0006811//ion transport;GO:0006812//cation transport;GO:0007601//visual perception;GO:0007602//phototransduction;GO:0007608//sensory perception of smell;GO:0033365//protein localization to organelle;GO:0035845//photoreceptor cell outer segment organization;GO:0045494//photoreceptor cell maintenance;GO:0050908//detection of light stimulus involved in visual percept…	--
ENSBGRG00000021431	202	248	194	7	0	3	8.4	10.27	8.8	0.1	0	0.06	9.15667	0.0533333	-7.42364	1.99293e-42	4.84576e-41	SPATA48	spermatogenesis associated 48 [Source:HGNC Symbol;Acc:HGNC:22564]	-	-	-	-	-	-	-	--
ENSBGRG00000021542	2720	2930	2824	2841	2011	2015	32.68	34.58	37.66	9.96	9.87	10.15	34.9733	9.99333	-1.80722	2.04283e-42	4.96093e-41	RBBP6	RB binding protein 6, ubiquitin ligase [Source:HGNC Symbol;Acc:HGNC:9889]	-	-	-	-	GO:0005813//centrosome;GO:0016607//nuclear speck;GO:0032991//macromolecular complex	GO:0003676//nucleic acid binding;GO:0004842//ubiquitin-protein transferase activity;GO:0008270//zinc ion binding;GO:0019901//protein kinase binding;GO:0061630//ubiquitin protein ligase activity	GO:0001701//in utero embryonic development;GO:0006275//regulation of DNA replication;GO:0006397//mRNA processing;GO:0006511//ubiquitin-dependent protein catabolic process;GO:0006974//cellular response to DNA damage stimulus;GO:0016567//protein ubiquitination;GO:0035264//multicellular organism growth;GO:0048568//embryonic organ development;GO:0061053//somite development	--
ENSBGRG00000014882	1342	1142	1328	508	531	493	33.2	32.41	37.94	4.23	6.03	5.62	34.5167	5.29333	-2.70504	2.45792e-42	5.9616e-41	DENND1B	DENN domain containing 1B [Source:HGNC Symbol;Acc:HGNC:28404]	-	-	-	-	GO:0005829//cytosol;GO:0016607//nuclear speck	GO:0017112//Rab guanyl-nucleotide exchange factor activity;GO:0017137//Rab GTPase binding	GO:0032456//endocytic recycling;GO:0035745//T-helper 2 cell cytokine production;GO:0043547//positive regulation of GTPase activity;GO:0050776//regulation of immune response;GO:0050852//T cell receptor signaling pathway	--
ENSBGRG00000018903	1888	2240	2533	392	104	105	23.38	27.63	34.24	1.64	0.59	0.6	28.4167	0.943333	-4.91283	2.49145e-42	6.03545e-41	EFCAB5	EF-hand calcium binding domain 5 [Source:HGNC Symbol;Acc:HGNC:24801]	-	-	-	-	-	GO:0005509//calcium ion binding	-	--
ENSBGRG00000007546	177	244	323	8	1	4	15.74	21.5	30.99	0.24	0.04	0.18	22.7433	0.153333	-7.21263	2.79695e-42	6.76717e-41	-	ELR56691.1 Nucleoplasmin-2, partial [Bos mutus]	-	-	-	-	GO:0005576//extracellular region	GO:0005104//fibroblast growth factor receptor binding;GO:0008083//growth factor activity	GO:0008543//fibroblast growth factor receptor signaling pathway	--
ENSBGRG00000013913	421	473	434	23	58	37	22.95	25.68	25.82	0.42	1.46	0.93	24.8167	0.936667	-4.72763	3.00371e-42	7.25848e-41	C11orf42	chromosome 11 open reading frame 42 [Source:HGNC Symbol;Acc:HGNC:28541]	-	-	-	-	-	-	-	--
ENSBGRG00000025600	1862	2175	1738	19450	16989	14630	43.29	50.38	44.1	152.94	182.02	157.47	45.9233	164.143	1.83766	3.34601e-42	8.07569e-41	ALDH18A1	aldehyde dehydrogenase 18 family member A1 [Source:HGNC Symbol;Acc:HGNC:9722]	Metabolism;Metabolism;Metabolism	Global and overview maps;Global and overview maps;Amino acid metabolism	ko01100//Metabolic pathways;ko01230//Biosynthesis of amino acids;ko00330//Arginine and proline metabolism	K12657;K12657;K12657	GO:0005737//cytoplasm;GO:0005739//mitochondrion	GO:0003824//catalytic activity;GO:0004349//glutamate 5-kinase activity;GO:0004350//glutamate-5-semialdehyde dehydrogenase activity;GO:0016491//oxidoreductase activity;GO:0016620//oxidoreductase activity, acting on the aldehyde or oxo group of donors, NAD or NADP as acceptor;GO:0042802//identical protein binding	GO:0006536//glutamate metabolic process;GO:0006561//proline biosynthetic process;GO:0006592//ornithine biosynthetic process;GO:0019240//citrulline biosynthetic process;GO:0055114//oxidation-reduction process	--
ENSBGRG00000009230	393	373	323	122	121	90	36.32	34.58	32.58	3.84	5.15	3.92	34.4933	4.30333	-3.00279	4.00288e-42	9.6492e-41	-	XP_005893558.1 PREDICTED: leucine-rich repeat-containing protein 51 isoform X1 [Bos mutus]	-	-	-	-	-	GO:0005515//protein binding	-	--
ENSBGRG00000025786	369	371	335	4093	3027	2842	6.01	6.15	6.08	23.26	24.41	22.16	6.08	23.2767	1.93674	4.10831e-42	9.88692e-41	ARID5B	AT-rich interaction domain 5B [Source:HGNC Symbol;Acc:HGNC:17362]	-	-	-	-	GO:0005634//nucleus	GO:0000977//RNA polymerase II regulatory region sequence-specific DNA binding;GO:0001227//transcriptional repressor activity, RNA polymerase II transcription regulatory region sequence-specific binding;GO:0003677//DNA binding;GO:0003713//transcription coactivator activity;GO:0044212//transcription regulatory region DNA binding	GO:0000122//negative regulation of transcription from RNA polymerase II promoter;GO:0001822//kidney development;GO:0006807//nitrogen compound metabolic process;GO:0008584//male gonad development;GO:0008585//female gonad development;GO:0009791//post-embryonic development;GO:0010761//fibroblast migration;GO:0030325//adrenal gland development;GO:0035264//multicellular organism growth;GO:0045444//fat…	ARID
ENSBGRG00000025220	381	394	375	76	100	59	8.35	8.6	8.97	0.56	1.01	0.6	8.64	0.723333	-3.5783	4.11157e-42	9.88692e-41	SEMA4G	semaphorin 4G [Source:HGNC Symbol;Acc:HGNC:10735]	Organismal Systems	Development and regeneration	ko04360//Axon guidance	K06521	-	GO:0005515//protein binding;GO:0030215//semaphorin receptor binding	-	--
ENSBGRG00000001695	1447	1537	1123	17028	11556	12022	74.15	86.63	63.5	293.2	267.34	281.44	74.76	280.66	1.90848	4.2601e-42	1.02315e-40	ADH5	alcohol dehydrogenase 5 (class III), chi polypeptide [Source:HGNC Symbol;Acc:HGNC:253]	Metabolism;Metabolism;Metabolism;Human Diseases;Metabolism;Metabolism;Metabolism;Metabolism;Metabolism	Global and overview maps;Global and overview maps;Carbohydrate metabolism;Cancer: overview;Metabolism of cofactors and vitamins;Lipid metabolism;Xenobiotics biodegradation and metabolism;Xenobiotics biodegradation and metabolism;Amino acid metabolism	ko01100//Metabolic pathways;ko01200//Carbon metabolism;ko00010//Glycolysis / Gluconeogenesis;ko05204//Chemical carcinogenesis - DNA adducts;ko00830//Retinol metabolism;ko00071//Fatty acid degradation;ko00980//Metabolism of xenobiotics by cytochrome P450;ko00982//Drug metabolism - cytochrome P450;ko00350//Tyrosine metabolism	K00121;K00121;K00121;K00121;K00121;K00121;K00121;K00121;K00121	GO:0005739//mitochondrion	GO:0004022//alcohol dehydrogenase (NAD) activity;GO:0005504//fatty acid binding;GO:0008270//zinc ion binding;GO:0016491//oxidoreductase activity;GO:0018467//formaldehyde dehydrogenase activity;GO:0042802//identical protein binding;GO:0051903//S-(hydroxymethyl)glutathione dehydrogenase activity	GO:0001523//retinoid metabolic process;GO:0003016//respiratory system process;GO:0006069//ethanol oxidation;GO:0010430//fatty acid omega-oxidation;GO:0018119//peptidyl-cysteine S-nitrosylation;GO:0032496//response to lipopolysaccharide;GO:0045777//positive regulation of blood pressure;GO:0046294//formaldehyde catabolic process;GO:0051409//response to nitrosative stress;GO:0051775//response to red…	--
ENSBGRG00000011982	3055	3035	2626	2707	2110	1956	151.41	142.81	137.53	54.35	50.81	44.22	143.917	49.7933	-1.53121	4.8199e-42	1.15619e-40	SEC61A2	SEC61 translocon alpha 2 subunit [Source:HGNC Symbol;Acc:HGNC:17702]	Genetic Information Processing;Cellular Processes;Human Diseases;Genetic Information Processing	Folding, sorting and degradation;Transport and catabolism;Infectious disease: bacterial;Folding, sorting and degradation	ko04141//Protein processing in endoplasmic reticulum;ko04145//Phagosome;ko05110//Vibrio cholerae infection;ko03060//Protein export	K10956;K10956;K10956;K10956	GO:0016020//membrane	GO:0043022//ribosome binding	GO:0015031//protein transport	--
ENSBGRG00000022581	658	893	675	302	179	272	35.47	47.92	39.7	5.5	4.46	6.77	41.03	5.57667	-2.8792	5.05384e-42	1.21082e-40	-	XP_028869780.1 endonuclease-reverse transcriptase [Babesia ovata]	-	-	-	-	-	-	-	--
ENSBGRG00000012517	649	537	543	271	227	179	29.25	24.11	26.71	4.13	4.71	3.73	26.69	4.19	-2.67128	5.34599e-42	1.27926e-40	-	XP_014334322.1 PREDICTED: maestro heat-like repeat-containing protein family member 1 [Bos mutus]	-	-	-	-	-	-	-	--
ENSBGRG00000006142	370	333	356	155	99	117	24.13	21.16	24.34	3.08	2.58	3.08	23.21	2.91333	-2.994	5.57772e-42	1.33308e-40	TOR2A	torsin family 2 member A [Source:HGNC Symbol;Acc:HGNC:11996]	-	-	-	-	GO:0005783//endoplasmic reticulum;GO:0005788//endoplasmic reticulum lumen	GO:0005524//ATP binding;GO:0042802//identical protein binding	GO:0051085//chaperone mediated protein folding requiring cofactor	--
ENSBGRG00000026600	1003	1057	837	630	544	469	30.61	32.93	28.06	6.47	7.61	6.73	30.5333	6.93667	-2.13807	5.96826e-42	1.42469e-40	RSPH3	radial spoke head 3 [Source:HGNC Symbol;Acc:HGNC:21054]	-	-	-	-	GO:0005929//cilium	-	-	--
ENSBGRG00000012621	1080	1015	1057	10651	7693	8079	38.85	36.38	41.5	129.6	127.54	134.58	38.91	130.573	1.74665	6.74084e-42	1.60715e-40	FH	fumarate hydratase [Source:HGNC Symbol;Acc:HGNC:3700]	Metabolism;Human Diseases;Human Diseases;Metabolism;Human Diseases;Metabolism;Metabolism	Global and overview maps;Cancer: overview;Endocrine and metabolic disease;Global and overview maps;Cancer: specific types;Carbohydrate metabolism;Carbohydrate metabolism	ko01100//Metabolic pathways;ko05200//Pathways in cancer;ko04934//Cushing syndrome;ko01200//Carbon metabolism;ko05211//Renal cell carcinoma;ko00620//Pyruvate metabolism;ko00020//Citrate cycle (TCA cycle)	K01679;K01679;K01679;K01679;K01679;K01679;K01679	GO:0005739//mitochondrion;GO:0045239//tricarboxylic acid cycle enzyme complex	GO:0003824//catalytic activity;GO:0004333//fumarate hydratase activity;GO:0016829//lyase activity	GO:0006099//tricarboxylic acid cycle;GO:0006106//fumarate metabolic process;GO:0006108//malate metabolic process;GO:0048873//homeostasis of number of cells within a tissue	--
[truncated: 6,671 more rows]

## Sheet: S5
id	RNA_log2FC1	RIB_log2FC2	types	Y1_count	Y2_count	Y3_count	CY1_count	CY2_count	CY3_count	Y1_fpkm	Y2_fpkm	Y3_fpkm	CY1_fpkm	CY2_fpkm	CY3_fpkm	Y_mean	CY_mean	log2(fc)	PValue	FDR	Y1_count	Y2_count	Y3_count	CY1_count	CY2_count	CY3_count	Y1_fpkm	Y2_fpkm	Y3_fpkm	CY1_fpkm	CY2_fpkm	CY3_fpkm	Y_mean	CY_mean	log2(fc)	PValue	FDR	Symbol	Description	KEGG_A_class	KEGG_B_class	Pathway	K_ID	GO Component	GO Function	GO Process	TF_family
[truncated: 20,965 more rows]

[truncated: 3 more sheets: S6, S7, S8]
