# Supplementary material for: Comparative Analysis of Testicular Transcriptional and Translational Landscapes in Yak and Cattle–Yak: Implications for Hybrid Male Sterility
Source: Biomolecules. 2025 Jul 25;15(8):1080. doi: 10.3390/biom15081080 (PMC12383912; doi:10.3390/biom15081080)
Supplement: Supplementary file 1 [file biomolecules-15-01080-s001.zip › biomolecules-3675083-Supplementary File/biomolecules-3675083-Western blots/Western blots/Gray analysis.xls]

## Sheet: Sheet1
					AVERAGE	Protein/β-Actin	AVERAGE	Homogenization
β-Actin	Y	26105.1	25699.3	25449.6	25751.3
		26891.9	26857.5	27324.7	27024.7
		25367	25879.2	25173.9	25473.4
	CY	29521.5	28910.1	28831.2	29087.6
		27395.8	27599.6	27563.8	27519.7
		29116.5	28808.3	28967.5	28964.1
MEI1	Y	27486.4	27918.5	28235.9	27880.3	1.08267
		26190.3	26426.6	26369.9	26329	0.974256	0.994551
		23387.3	23333.4	24099.6	23606.8	0.926725
	CY	13652.5	13709.5	13378.3	13580.1	0.466869
		12302.6	12701.7	12788.9	12597.7	0.457772	0.463229	0.465766
		13140.8	13164.5	14103.5	13469.6	0.465045
FTSJ1	Y	14134.8	14458.7	14238.3	14277.3	0.554428
		13736.3	13928.4	13964.8	13876.5	0.513476	0.539119
		14014.3	14045	13929.9	13996.4	0.549453
	CY	19074.1	19010.4	19174.1	19086.2	0.656163
		17786.1	17277	17998.6	17687.2	0.64271	0.643243	0.838127
		18267.3	18184.6	18364.5	18272.1	0.630855
